# Supplementary material for: KHDC3L mutation causes recurrent pregnancy loss by inducing genomic instability of human early embryonic cells
Source: PLoS Biol. 2019 Oct 14;17(10):e3000468. doi: 10.1371/journal.pbio.3000468 (PMC6812846; doi:10.1371/journal.pbio.3000468)
Supplement: S1 Table — (XLSX) [file pbio.3000468.s009.xlsx]

## Sheet: S1 table
Primers for PCR cloning and quantitative real time-PCR
Gene	Primers
KHDC3L	Forward	5'-GCTCTAGAATGGACGCTCCCAGGCGGTTT-3'
	Reverse	5’-GCGGATCCTCATAATCTAGTAACTGGGTCCCGGGCA-3'
△11	Forward-1	5’-GCTCTAGA ATGGACGCTCCCAGGCGGTTT-3'
	Reverse-1	5’-CCTGTGTCCCGACCTCCTGGACTTCCACCGAACGCTGCGTCC-3'
	Forward-2	5’-AGTCCAGGAGGTCGGGACACAGGGGACGCAGCGTTCGGTGGA-3'
	Reverse-2	5’-GCGGATCCTCATAATCTAGTAACTGGGTCCCGGGC-3'
△23	Forward-1	5’-GCTCTAGAATGGACGCTCCCAGGCGGTTT-3'
	Reverse-1	5’-CTGCTGGGTCCCGGCCTCCGGACCTCCACCGAACGCTGC-3'
	Forward-2	5’-GGAGGCCGGGACCCAGCAGGCAGCGTTCGGTGGAGGTCC-3'
	Reverse-2	5’-GCGGATCCTCATAATCTAGTAACTGGGTCCCGGGC-3'
T156A	Forward	5’-GAGGCCGGGGCCCAGCGTTC-3'
	Reverse	5’-GAACGCTGGGCCCCGGCCTC-3'
T145A	Forward	5’-GAGGCCGGGGCGCAGCGTTC-3'
	Reverse	5’-GAACGCTGCGCCCCGGCCTC-3'
T156D	Forward	5’-GAGGCCGGGGACCAGCGTTC-3'
	Reverse	5’-GAACGCTGGTCCCCGGCCTC-3'
NANOG	Forward	5'-CTTCACCTATGCCTGTGATTTG-3'
	Reverse	5’-TCTTCCTTTTTTGCGACACTCT-3'
POU5F1	Forward	5’-ATGGCGGAGCTGAATCCTCT-3'
	Reverse	5’-AACCTGGAGAATTTGTTCCTGC-3'
GAPDH	Forward	5’-GCCTCAAAATCCTCTCGTTGTG-3'
	Reverse	5’-GGAAGATGGTGATGGGATTTC-3'
