# Supplementary material for: KHDC3L mutation causes recurrent pregnancy loss by inducing genomic instability of human early embryonic cells
Source: PLoS Biol. 2019 Oct 14;17(10):e3000468. doi: 10.1371/journal.pbio.3000468 (PMC6812846; doi:10.1371/journal.pbio.3000468)
Supplement: S2 Table — (XLSX) [file pbio.3000468.s010.xlsx]

## Sheet: S2 table
Antibody information
Name	Company	Catalog#	Clone#	Dilution
Mouse monoclonal anti-IdU	BD Biosciences	347580	B44	1:500 (IF)
Rat monoclonal anti-BrdU, also used for immunostaining of CIdU	Novus	NB500-169	BU1/75	1:1000(IF)
DYKDDDDK Tag Rabbit mAb (Binds to same epitope as Sigma's Anti-FLAG® M2 Antibody)	Cell Signaling Technology	14793	D6W5B	1:1000(IF),1:1000(IB),1:200(IP)
Mouse monoclonal anti- Flag tag	EnoGene	E12-001	2C5	1:1000(IF)
Mouse monoclonal anti-GAPDH	Sangon Biotech	D190090		1:1000(IB)
Rabbit polyclonal anti-γ-H2AX	Cell Signaling Technology	9718	20000	1:1000(IB),1:1000(IF)
Mouse anti-RAD51 antibody	Abnova	H00005888-B01P		1:500(IF)
Rabbit anti-p-ATR (Ser428)	Cell Signaling Technology	2853S		1:1000(IB)
Rabbit polyclonal anti-ATR	Cell Signaling Technology	2790S		1:1000(IB)
Mouse monoclonal anti- p-ATM(Ser1981)	Novus	NB100-307	10H11.E12	1:1000(IB)
Rabbit monoclonal anti-ATM	Cell Signaling Technology	2873S	D2E2	1:1000(IB)
Mouse monoclonal anti-POU5F1	Santa Cruz	sc-5279	C-10	1:200(IF)
Mouse monoclonal anti-NANOG	Santa Cruz	sc-293121	1E6C4	1:200(IF)
Rabbit anti-PARP1 antibody	Abcam	ab32138	E102	1:1000(IB)
Rabbit anti-PARP2 antibody	Abcam	ab176330	EPR12759(B)	1:1000(IB)
Mouse anti-PAR Antibody	Trevigen	4335-MC-100		1:1000(IB)
Rabbit anti-KHDC3L antibody	Abcam	ab126339		1:1000(IB)
Rabbit monoclonal anti-Cleaved CASPASE-3 (Asp175)	Cell Signaling Technology	9664	5A1E	1:1000(IF),1:1000(IB)
Mouse anti-PARP1 antibody	Santa Cruz	sc-74470	B-10	1:200（IP）
Mouse anti-PARP1 antibody	Santa Cruz	sc-8007	F-2	1:500(IB)
Goat anti-Mouse IgG (H+L) Secondary Antibody, Alexa Fluor 488	Thermo Fisher Scientific	A-11029		1:500(IF)
Goat anti-Rat IgG Secondary Antibody, Alexa Fluor Cy3	Thermo Fisher Scientific	A-10522		1:500(IF)
Donkey anti-Rabbit IgG Secondary Antibody, Alexa Fluor 594	Thermo Fisher Scientific	R37119		1:500(IF)
Goat anti-Rat IgG (H+L) Secondary Antibody, Alexa Fluor 647	Thermo Fisher Scientific	A-21247		1:500(IF)
Goat anti-Mouse IgG (H+L) Secondary Antibody, HRP	Thermo Fisher Scientific	31430		1:5000(IB)
Goat anti-Rabbit IgG (H+L) Secondary Antibody, HRP	Thermo Fisher Scientific	31460		1:5000(IB)
