# Supplementary material for: KHDC3L mutation causes recurrent pregnancy loss by inducing genomic instability of human early embryonic cells
Source: PLoS Biol. 2019 Oct 14;17(10):e3000468. doi: 10.1371/journal.pbio.3000468 (PMC6812846; doi:10.1371/journal.pbio.3000468)
Supplement: S1 Data — (XLSX) [file pbio.3000468.s011.xlsx]

## Sheet: Fig 1C
The olive moment of commet assay
WT	KHDC3L-/-	WT-R	△11-R	△23-R
0.961211	4.01807	2.97299	1.60947	3.11763
1.51043	4.43417	4.11971	9.13874	1.74824
7.95102	3.36751	15.5093	2.53317	12.813
2.61755	4.01019	4.21605	0.723144	6.21591
6.55681	4.9266	3.01756	1.36544	6.87736
1.28425	3.23263	3.38453	19.8077	14.8814
2.53422	4.94185	4.44883	14.1004	9.61398
1.46479	3.12367	4.80667	2.27126	3.72584
2.94208	4.47761	3.5517	3.35916	2.68329
0.701467	5.43725	2.5402	14.2738	15.198
0.545065	4.32412	4.51073	1.53962	2.20562
1.62376	2.60081	4.17101	11.1625	3.17021
0.807717	7.72646	2.6267	2.60266	2.53292
1.04257	2.64466	1.71011	4.10174	3.54561
1.29411	5.02416	6.31395	4.30147	17.2342
0.325112	5.10311	2.66622	4.94058	16.8098
10.1186	5.56648	5.63749	2.95396	1.17997
6.36632	5.68472	7.15279	12.6119	2.17992
1.02036	3.00273	3.49772	12.1218	12.3505
1.50569	7.5497	1.84731	1.13176	13.0694
1.64423	1.64088	1.32966	18.5725	3.99924
1.71615	2.173	2.56464	2.11219	2.92001
1.87373	3.27073	2.41387	1.65214	3.67782
3.01853	4.13067	3.54518	13.5595	11.9391
3.11147	11.0707	13.2789	8.49333	14.6194
1.62159	3.45459	1.09293	3.65774	14.7708
4.09684	11.0745	1.65899	2.52794	14.3943
1.25942	4.12673	0.697686	7.59947	13.9391
2.50178	3.21459	15.5418	13.6785	4.52404
6.10059	3.32013	3.86649	5.98951	2.57635
1.71532	7.34923	1.58829	3.94049	13.2608
2.03402	5.42997	4.24573	13.1435	10.1038
1.66638	3.20303	3.43296	3.08491	1.08487
0.520086	2.11461	1.29012	2.41806	9.98603
4.28275	8.03768	2.87801	2.6413	1.88396
1.91798	7.08347	7.62557	8.85309	26.2987
1.64662	2.7192	7.70673	1.10272	11.7844
2.16605	4.90118	3.16713	2.46061	2.13418
1.68633	9.43436	1.8297	3.08255	1.95035
1.61295	5.16327	3.02671	0.968524	1.68363
0.939034	23.1171	2.53066	12.7863	2.66044
3.50538	7.60235	4.49866	1.8614	2.06939
1.86798	3.30264	3.25075	3.01356	5.79091
1.78885	3.93271	2.26751	3.15018	3.79199
2.12892	22.7437	5.3189	13.7374	1.40054
11.0988	3.02975	4.6672	7.56852	5.76347
5.56962	4.74178	7.83817	15.0477	13.3462
1.62013	5.72256	3.66891	4.21155	1.60295
2.51627	5.00879	4.04377	3.48589	1.48046
2.77379	7.57393	9.4795	1.23669	2.89037
2.04508	19.2314	1.97867	0.253202	20.2834
3.07723	5.28545	4.42168	1.50316	0.524925
6.6263	3.26345	2.26384	4.99579	6.23594
1.29843	3.93371	3.87638	3.60606	3.43498
7.40572	22.0418	2.07993	14.2254	18.1221
12.5083	9.5971	3.75854	3.73238	3.42579
1.07371	13.4525	4.22315	5.58577	1.94531
1.91485	3.2917	4.93058	16.6349	3.24825
1.92013	3.74462	1.31137	2.35397	2.76996
12.5806	8.95881	4.56411	13.0732	4.16646
6.71761	8.56466	4.96156	4.89438	14.1839
3.24305	2.81923	4.6373	3.7296	5.16508
2.61902	8.71645	3.58603	4.02852	2.66203
5.52147	11.8858	1.9674	5.53563	2.77615
2.19291	6.05214	6.70803	2.40599	2.14698
2.04182	3.22208	4.55888	14.5185	5.64389
1.24607	16.7044	13.5447	14.9233	21.7919
3.85756	4.03936	3.87643	3.69948	1.38107
4.06127	3.04093	2.88424	7.43452	3.30978
2.55831	2.70598	3.43189	1.99123	6.33172
4.28759	7.64556	3.49426	3.55227	3.4013
5.80271	6.79594	1.2752	3.63714	3.05356
3.23287	14.2593	3.09953	2.56919	1.37583
11.4315	7.5637	8.60598	3.60929	1.91622
8.04797	22.9253	1.52842	5.00885	3.23298
3.26694	3.56822	3.45654	5.54361	16.9875
4.24657	4.35177	2.1187	12.3914	0.527977
3.41383	3.84905	2.08007	4.02964	2.85993
1.98561	4.02384	1.92485	2.99841	1.74128
3.20207	3.79939	2.43108	17.0621	3.09949
0.493581	4.31812	1.7387	6.79909	3.19124
3.71551	20.4858	2.58419	4.09726	1.76517
5.50071	13.5007	5.41854	12.6792	4.05879
1.53666	22.9596	1.77762	2.26984	2.81824
4.50883	5.46754	14.998	3.99138	17.6146
2.35056	3.84427	1.97586	21.9052	3.09759
3.397	5.01322	0.913576	3.01491	1.94839
11.2609	10.0623	3.18178	3.84248	5.58788
4.68559	5.14932	2.76577	3.07136	2.55394
3.0262	23.583	2.00245	8.26267	2.01952
4.67324	5.00177	1.1967	9.58646	14.4165
2.33323	3.15909	3.80054	1.79601	20.4634
2.2347	3.96019	2.91552	2.39554	2.77327
4.59999	4.49999	1.7361	1.3374	3.44762
1.49127	2.55954	8.46303	3.05486	29.092
2.70235	7.81689	4.08912	2.56446	4.37617
3.29549	12.1148	4.1693	2.04682	1.50714
1.68969	2.85761	2.22486	4.41254	4.67801
0.892415	29.8767	3.16746	5.31242	3.16782
1.9768	3.80122	0.763038	12.7972	26.5246
2.12743	13.3824	2.01926	2.51836	2.48048
3.78683	15.0102	3.16268	2.81091	3.5243
12.9951	29.7614	3.23235	1.08637	10.2846
2.50524	2.55709	1.18054	2.59912	2.49119
2.825	12.1148	2.90497	2.82047	2.72267
3.34785	6.74493	5.06076	11.0052	4.71361
2.76011	2.6508	1.83069	1.81546	3.05661
3.07645	5.74348	4.21129	2.06593	1.94367
3.78126	9.844	3.83409	4.26938	3.20325
2.90421	9.84044	4.81456	5.85881	9.93952
12.9254	15.3197	0.28575	3.11085	3.59498
1.59378	4.31601	0.947077	2.90427	2.90912
12.7898	3.17715	9.09342	4.75144	10.2456
6.69762	5.29513	3.62578	2.42517	1.08413
2.59164	10.0038	1.32217	2.56408	2.88913
6.92056	3.31225	4.62252	1.64055	7.95594
4.52655	6.78999	0.672566	12.679	2.86507
2.06666	2.83212	3.05926	13.5259	11.0518
4.35858	4.10328	6.98942	2.25486	0.386592
2.03659	3.87692	4.95863	3.69903	3.56832
7.08678	4.8449	4.36506	2.96582	1.77876
2.9652	30.8394	1.0265	3.49529	1.88845
2.03679	3.37993	1.8648	3.61602	2.59123
8.13609	7.79508	5.35901	6.32074	2.68872
4.21181	5.88396	9.1587	12.4906	2.11441
2.75689	32.0736	0.973196	3.44792	4.29548
3.40136	2.51819	12.5632	2.87218	18.4768
8.37391	3.06648	2.43865	3.76075	5.02354
8.77771	4.46603	1.26689	6.52307	1.68974
0.77845	3.17656	2.98391	5.62966	4.13175
2.63514	28.3689	3.61486	5.03261	1.67424
4.97547	3.3808	1.99013	3.02407	12.8471
5.27485	21.5668	2.25921	1.23547	4.46582
2.4151	21.2484	1.52892	2.16212	2.52117
2.18074	11.9017	3.21011	2.69482	2.40796
14.1212	4.44331	4.09112	2.59654	4.02128
4.64259	5.70815	3.579	1.30356	6.91922
4.06595	4.89607	1.75954	5.15783	4.69568
2.49391	3.56429	2.27359	25.3175	1.21771
3.00789	6.7424	2.59404	2.75647	3.45722
5.43127	6.12917	0.362117	3.96748	1.48181
6.08426	5.47795	3.69132	6.73874	1.16252
2.12909	22.8066	2.96668	4.05633	8.13182
4.85194	22.168	3.94427	2.04393	2.51184
5.17193	3.41612	4.46827	2.68854	3.25233
2.7755	3.25208	0.909038	1.29962	3.52025
3.78007	31.4711	5.85596	5.66149	3.49667
5.18769	5.21791	2.82183	24.5957	5.60654
2.04677	5.89425	1.42288	2.75904	3.27485
12.3377	2.98092	2.37305	3.78995	2.99268
3.72704	4.56774	5.86943	6.74101	3.71429
4.23176	3.98321	1.96671	2.25499	3.18444
2.36823	19.4444	0.826043	1.35022	5.75437
3.5825	12.1078	1.54101	3.02424	5.12074
0.155661	4.79321	1.7482	4.28386	13.4364
1.85203	6.62397	3.20921	3.36455	5.52127
2.8286	3.14801	4.06366	12.2042	2.51796
12.6041	4.42901	1.93799	21.8639	6.39925
1.31815	12.648	2.14171	13.6514	7.91056
9.1101	13.8182	4.9202	1.39515	3.94696
4.17155	9.84353	4.65989	7.83806	2.90465
4.90708	3.52257	4.95611	22.7986	4.33346
3.0138	6.55111	2.99575	16.3152	3.55819
3.20444	19.6201	2.96302	2.20781	2.55641
1.95796	2.89378	2.67257	2.96231	6.50157
3.47591	4.43068	9.88177	3.50276	3.16154
4.63524	4.78112	4.19777	1.48129	4.03423
1.80893	12.4266	10.747	7.83703	3.84407
2.1198	19.1904	0.437485	2.49947	7.63903
3.65585	6.89599	3.74619	8.14951	16.3076
3.49421	2.85186	3.36356	2.86614	5.49292
3.32751	4.5806	3.67527	8.73297	2.63551
2.19482	7.42808	2.86233	10.6906	12.5307
2.02274	3.36082	1.87752	13.4982	5.46286
4.92406	5.56203	3.28638	4.09479	4.79057
2.19251	3.64506	2.13769	2.00069	4.60491
5.92229	5.82943	4.62315	16.5908	4.04375
4.81246	3.44737	5.32754	2.63367	3.47581
13.6714	3.84095	4.43611	5.17227	5.11752
1.98688	3.52289	3.99901	1.86345	6.41247
1.77254	3.41465	5.39082	2.90015	10.4021
2.7365	5.07741	9.95322	12.4652	4.47068
1.44131	4.09246	2.74069	1.71297	3.72907
2.50674	4.51838	6.72054	20.6792	2.77841
2.02629	19.8353	3.7418	2.34971	16.9266
2.46074	12.5313	3.26933	4.66732	11.9778
3.49025	19.0333	3.49173	3.07869	4.34512
1.6828	12.6209	3.64848	6.57986	6.56597
2.17064	13.2668	2.27648	3.31728	5.09568
3.50308	26.2676	3.70727	2.49406	2.58947
4.03442	11.8866	4.63095	2.12152	9.7495
1.92918	3.80752	2.79586	4.67405	4.84247
2.4454	10.5066	3.1573	20.0137	6.79619
2.38931	2.49912	1.76176	4.56512	3.84664
3.73796	8.30162	4.40942	2.61999	2.54657
2.40087	11.363	2.59914	2.43986	2.70359
1.98239	5.48184	4.34295	1.75689	2.76988
1.96266	11.1074	3.42584	3.78839	13.2523
3.49648	27.0142	2.56458	1.87133	9.3859
3.66948	5.8185	4.37847	5.87568	13.3556
3.72417	8.16919	3.79064	5.93651	6.0131

## Sheet: Fig 1D
	WT	KHDC3L-/-	WT-R	△11-R	△23-R
Numbers of cells with chromosome breakage (repeat 1)	1	6	1	5	4
Total cell numbers (repeat 1)	50	57	50	54	58
Numbers of cells with chromosome breakage (repeat 2)	0	7	2	5	4
Total cell numbers (repeat 2)	49	57	49	58	49
Numbers of cells with chromosome breakage (repeat 3)	0	9	1	6	8
Total cell numbers (repeat 3)	45	56	67	51	51

## Sheet: Fig 1E
	WT	KHDC3L-/-	WT-R	△11-R	△23-R
Numbers of cells with micronucleus (repeat 1)	4	18	6	16	13
Total cell numbers (repeat 1)	59	52	57	57	52
Numbers of cells with micronucleus (repeat 2)	3	18	5	13	15
Total cell numbers (repeat 2)	58	54	55	54	50
Numbers of cells with micronucleus (repeat 3)	4	15	4	13	11
Total cell numbers (repeat 3)	47	52	59	51	53

## Sheet: Fig 1F
	WT	KHDC3L-/-	WT-R	△11-R	△23-R
Numbers of cells with aneuploidy (repeat 1)	1	5	1	4	4
Total cell numbers (repeat 1)	49	57	49	58	58
Numbers of cells with aneuploidy (repeat 2)	1	4	1	6	4
Total cell numbers (repeat 2)	47	57	50	69	66
Numbers of cells with aneuploidy (repeat 3)	2	7	2	5	6
Total cell numbers (repeat 3)	53	59	64	50	57

## Sheet: Fig 3A
The olive moments of commet assay
WT	KHDC3L-/-	WT-R	△11-R	△23-R
6.07484	6.64206	5.56147	5.98698	8.73943
13.698	21.7092	7.6158	6.40403	7.49269
6.59175	27.2945	3.48914	2.78914	13.7826
1.26026	22.9661	3.95833	8.03222	10.4542
1.83567	7.24631	4.87736	10.8684	7.09299
2.85418	14.6099	3.31247	4.47907	20.5566
2.30772	11.0579	4.26716	9.45585	8.76751
11.7563	8.69496	22.2473	2.90932	5.31448
6.00016	12.2818	4.29734	9.13241	18.9545
0.91039	13.9437	36.1682	8.02036	7.45017
0.84807	12.2208	3.486	11.6016	9.10997
3.54474	17.6241	20.8069	16.0908	8.80864
1.35086	12.9576	13.5769	11.5216	10.0567
1.25738	13.122	7.76646	11.529	10.4224
	31.0446	4.62242	7.14896	5.61588
10.5939	17.7066	36.086	19.5612	14.3396
11.3747	15.1616	38.9808	13.7531	8.59406
3.9432	24.594	5.658	5.95119	7.73529
3.16366	12.3701	3.33304	8.19044	14.903
6.23433	17.8157	7.01413	5.99549	20.9062
4.20431	11.7226	3.08379	4.8226	8.94126
4.54853	6.50082		4.36974	27.4869
10.8723	2.2907	2.2387	10.2163	14.0299
5.64651	32.6428	1.72552	12.4832	4.89325
5.72027	7.95574	32.4252	7.78243	30.4075
3.16142	5.48373		8.72793	3.64019
5.49031	6.1171	4.76757	9.65308	13.2898
8.6461	11.8509	3.21058	8.48703	5.78504
8.08867	5.3436	7.09214	13.3857	5.26958
11.7184	8.12031	6.42532	5.69315	4.78834
3.41761	6.09452	3.5127	3.75	11.3165
2.54065	13.9825	14.8403	1.42787	7.42633
6.56009	31.9906	11.5553	2.33149	6.01151
6.00213	8.13938	5.18674	11.9009	5.75169
4.76456	1.54649	4.55103	12.8815	35.089
5.63245	5.48215	3.25261	3.61079	14.3146
1.81129	6.20635	17.0726	13.8311	14.8307
5.87907	18.7897	5.92185	3.33175	4.93889
7.12793	1.86876	5.64936	10.4276	6.99914
6.74232	12.183	8.18119	2.30174	35.8704
12.7657	9.9113	6.42716	11.8928	2.41816
5.61748	15.6972	3.03585	2.83726	3.09937
6.92044	10.8522	3.92078	11.7863	15.1309
4.0973	30.9645	5.18381	16.0077	5.676
5.55307	18.2149	5.02617	5.46242	12.4209
19.6202	10.754	5.15329	10.2742	4.18843
6.23057	11.4754	3.34121	23.1606	7.57817
5.28231	32.3971	5.67207	9.1704	1.88268
14.3872	10.8449	4.36153		5.14115
17.4191	24.452	8.20901	9.3476	8.85875
30.671	11.6964	6.41539	23.1859	17.0582
10.3281	11.0943	3.79649	10.1355	4.93227
6.37274	13.7459	8.08443	4.69363	10.8168
7.3631	11.9572	6.42485	0.923097	3.9065
7.46094	15.6972	3.36776	17.6159	12.4209
6.16142	10.9214	4.07622	16.3497	7.36171
4.54368	29.8282	5.68303	32.1465	8.96956
11.0864	12.4051	4.8832	2.2808	10.6903
5.68842	9.33269	2.59388	15.3298	25.7362
8.29909	12.1113	17.4348	14.8391	14.1561
6.05178	0.692861	3.22695	9.04258	2.13674
7.36637	13.0036	4.03979	18.4089	13.2087
5.43841	9.74562	4.54906	12.787	19.8465
6.56504	8.40799	4.421	6.07983	12.8347
3.14207	9.23843	3.24307	22.1594	9.80517
6.16981	10.37	23.9364	22.5092	23.7851
4.90595	8.02694	4.55604	15.5567	16.3259
5.55551	8.54796	3.51596	13.2237	6.11863
5.9918	14.354	15.7067	3.85378	48.9029
6.20748	10.3615	3.39567	4.59355	11.4545
8.48688	14.2664	4.79079	5.93451	5.29225
10.1315	11.8185	23.2692	4.31763	10.027
23.2812	12.3438	9.5594	8.20899	5.78747
19.3396	9.7973	24.7166	9.975	9.01565
5.22968	12.6564	3.09414	13.3126	11.9462
0.38954	9.78773	7.40818	18.3984	17.083
7.02833	8.8932	6.79631	9.63253	8.09026
3.96976	8.14362	9.5895	7.67394	7.16914
6.59204	8.43851	7.02089	3.38522	4.17112
7.58562	7.73597	6.22092	3.30153	8.12445
6.24617	15.9287	4.0504	4.35726	4.62569
15.1319	15.2482	3.15348	9.46327	23.0617
8.6715	12.6346	4.49874	0.19191	10.4546
14.8795	13.5112	9.8828	6.7071	5.09612
6.45178	14.9812	3.82259	23.1399	7.16276
5.65208	9.60811	3.44129	11.9537	16.874
6.01872	12.0246	3.57941	2.42039	10.1874
10.6816	12.6947	10.047	19.6627	9.33404
0.75236	15.6929	3.31309	13.7354	5.48234
11.8408	12.4145	3.95932	19.8976	5.35043
3.59724	23.3432	3.20632	10.7642	0.983077
9.9039	20.0831	3.66135	12.8717	4.37563
2.03262	17.1583	4.14097	14.5209	14.0229
6.00435	16.3311	2.69564	6.01684	4.46683
14.5531	12.0585	3.1776	3.90796	8.38002
1.82037	37.3503	4.20122	33.0389	5.46414
8.4942	42.9743	4.278	2.35017	10.3417
10.1471	9.43183	3.7583	12.723	4.66614
24.7308	10.6963	4.30671	17.8646	6.23815
29.8514	11.1609	3.03943	5.11282	7.04342
5.47795	31.1644	5.33767	16.6828	2.2645
4.7228	25.6441	25.5796	13.7291	9.60211
5.4719	28.1558	2.9591	3.32529	7.89976
7.3659	23.5923	5.57739	6.80486	2.3215
9.6798	11.6505	3.09746	2.78647	27.284
21.093	10.8071	4.31946	5.27768	11.0964
16.2781	14.9636	2.1378	33.0537	7.93169
7.93366	10.8079	34.4557	3.37126	7.01098
4.82238	12.2285	5.58352	4.39389	17.8482
9.3783	12.8501	2.86369	2.24325	3.55412
15.0193	8.62425	2.09022	8.58167	6.59648
5.82317	11.6212	3.91793	13.1196	4.91323
5.35053	6.6553	3.71938	3.71104	3.17125
23.0469	8.79902	2.12029	3.99359	21.9907
7.65727	18.7634	7.13331	5.59379	6.50198
9.1543	18.5381	4.04768	17.3787	8.0515
7.24761	12.7709	3.21633	8.20466	4.26434
3.91376	11.7698	3.21705	8.19424	4.05484
8.038	13.952	15.1223	5.92907	6.67511
14.0272	13.3862	36.0125	5.18764	3.27222
4.0476	12.2238	4.77036	24.5942	3.17959
4.66893	9.55549	7.16521	4.12295	5.32583
5.39433	7.01755	5.3897	24.446	3.74438
2.99483	14.1491	1.19476	18.5039	3.08065
6.09008	9.82674	4.83153	22.0967	4.07872
9.5296	14.6963	40.0849	9.048	6.57678
2.43939	12.3931	4.83927	18.3841	9.46501
4.86192	16.7982	7.34937	1.22017	6.02933
13.0362	27.733	3.37495	25.0473	12.5986
16.4459	8.99481	3.3636	20.3079	6.44329
7.56706	26.3159	3.64202	3.29502	2.83769
21.9079	8.31531	1.69846	13.9025	9.87338
0.08716	10.3206	2.68773	19.9333	4.68965
0.68032	15.53	8.68439	16.0908	32.4644
1.04544	25.2287	2.62757	4.62814	9.72304
1.03	11.1151	25.0774	19.9165	6.24282
4.45775	20.0725	15.883	7.37888	9.71515
2.96651	15.7479	2.50293	2.10792	10.4605
20.5271	10.7901	3.76931	2.0271	5.79737
40.6072	13.1034	27.328	12.675	6.71112
2.67379	10.4586	17.1459	3.2972	4.99832
5.64037	9.88022	44.2842	1.93069	5.52471
3.69549	14.6882	2.62554	3.25559	5.0612
2.29746	10.1069	3.67932	13.2892	28.6586
2.93663	14.2972	2.95272	6.15423	3.96017
2.8021	8.46033	21.6478	2.98714	3.89183
8.13882	6.60832	4.57079	17.8262	3.03174
1.79754	8.16901	25.7683	3.89826	3.53869
4.22669	8.86628	2.39297	9.88868	9.80257
1.56463	20.2727	4.98815	12.4362	5.48626
4.9155	13.9934	13.5299	3.32709	27.2087
6.52001	3.15397	1.89895	7.98218	2.18891
19.9121	8.01493	26.6223	11.0513	3.26076
3.39921	6.58485	0.196929	10.1484	4.1215
9.0288	12.735	5.23612	6.05898	4.72069
3.12036	6.74447	16.8758	3.23225	3.08857
0.8564	14.3086	6.67815	9.68789	13.7888
3.51686	6.44442	29.8466	20.3552	6.62699
3.33761	18.1641	3.18718	5.40196	26.7523
2.55071	10.0433	4.22827	4.11757	2.26007
3.79583	8.01993	3.36771	3.48031	13.7417
3.26444	6.98519	5.40805	2.91939	6.98901
11.23	9.49179	3.27928	8.66649	3.84494
3.76715	3.77518	13.1479	11.6744	2.53879
2.84356	3.99618	3.55777	3.75743	41.1835
20.6044	3.6582	4.04471	16.9646	38.052
1.2574	2.70114	7.33937	17.6399	24.174
13.4265	10.1499	3.41789	32.8543	25.8424
2.87148	3.54269	5.78062	11.5501	20.815
3.44923	20.6891	8.86048	2.41664	9.91054
2.60356	2.45847	13.2183	10.388	10.1707
4.58518	4.54737	4.72692	7.9501	9.41565
4.71288	2.39754	2.49618	4.72939	10.1638
13.5674	26.4991	2.78672	3.82923	8.71431
6.02448	3.92195	3.8809	16.2395	9.63791
19.6699	9.49348	4.40988	14.3227	9.55298
7.3701	6.7909	6.4762	15.542	16.0288
2.49483	13.2611	4.98749	8.46213	22.0159
4.72173	35.9412	14.3201	7.29193	11.0472
7.84548	5.29023	1.89481	10.1887	15.2401
4.04494	5.30958	11.0985	8.19426	13.151
5.46214	9.11298	4.61702	6.72185	15.3265
7.449	9.31205	7.89644	9.72508	9.58998
2.82621	22.566	27.8002	14.2832	24.7518
9.5343	9.48467	3.12239	11.8961	9.90283
14.3965	10.1466	4.12043	0.00414183	12.2149
5.20843	12.8658	10.752	8.58428	16.4183
22.9348	10.3173	6.13902	19.9401	10.8748
3.03284	20.9495	4.08642	15.1028	15.3364
5.22419	9.0204	4.06445	13.9887	20.647
9.1969	9.80656	2.90314	10.093	14.3193
15.6308	9.82378	1.64484	14.8892	22.9198
13.1487	8.76494	3.56388	7.08348	7.93656
11.9896	8.23006	17.2924	15.711	10.8851
7.27024	9.90008	18.5013	10.7337	15.9383
5.15073	13.4594	4.75694	10.3474	22.5397
5.56856	27.9522	2.0207	12.9327	15.6405
2.37779	17.3477	4.83983	12.5572	12.8069
6.16354	17.7118	14.1499	11.2743	13.6109
3.23891	13.4313	3.66454	25.6211	9.74634
	9.33975		35.316	8.98896
	11.2571			13.3769
	8.16989
	28.004
	16.7161
	15.951
	19.5285
	13.1972
	12.3367
	30.6165
	13.8937
	12.862
	11.2706
	33.3948
	11.7919
	13.5541
	9.24452
	13.4868
	12.1208
	11.2148
	13.8575
	15.8723
	12.0819
	13.8841
	14.5648
	10.9092
	16.8284
	11.0338
	8.50152
	11.6053
	19.3139

## Sheet: Fig 3B
The olive moments of commet assay
WT	KHDC3L-/-	WT-R	△11-R	△23-R	T156A-R	T156D-R
2.24523	3.57332	2.17965	4.43401	8.54016	8.31621	0.956624
1.84078	10.8999	15.8796	2.711	5.40653	2.98785	2.03174
2.27808	9.77762	3.22035	16.8057	7.24401	3.57794	0.931078
3.71814	16.5155	4.63248	13.043	23.0604	4.42434	1.59405
0.07614	5.86777	7.20864	2.99601	12.3024	3.66277	2.09716
0.440025	3.19935	9.19632	10.6405	3.97638	9.42708	2.38175
3.6458	5.79505	2.8941	16.3206	6.4912	11.877	1.82458
0.406875	36.6848	2.19177	3.50099	15.1584	7.26353	2.24693
2.03931	22.7386	6.1642	6.59136	11.7221	5.73435	0.441176
2.51483	13.6802	14.5578	12.3549	7.62481	5.10864	2.36776
1.51529	24.489	6.56526	18.8527	21.9183	8.95215	2.33892
0.32946	8.18112	14.9913	1.43548	4.01943	4.23456	1.8171
3.26226	7.62197	4.0164	3.78563	5.13133	4.78542	0.263997
0.211455	4.22994	7.09373	4.10306	9.77115	3.8916	0.140155
0.11268	33.193	5.41915	9.9551	6.91377	4.29376	1.59622
2.39016	9.88356	2.30884	3.39378	4.43037	6.41846	3.3297
1.5517	14.869	3.19196	5.98982	5.35188	5.63682	2.05197
1.73198	7.91045	4.48684	0.624135	10.8187	7.7574	48.5749
3.58548	5.20141	14.4439	3.67003	12.8651	8.66473	1.27215
10.4411	9.90929	7.15035	6.55438	3.5611	7.16639	2.26106
1.84149	13.6124	3.66938	13.0995	5.07744	13.6923	1.96611
1.33661	6.69745	2.98875	8.44448	2.15802	2.51874	1.73752
0.634965	4.45248	8.46684	1.27821	3.20811	5.27418	2.8921
2.0011	28.4276	3.17043	3.74498	13.4042	9.04552	1.75528
5.78758	9.90391	1.19142	1.75426	5.40526	5.42404	1.44486
0.23409	5.0309	3.71307	4.13844	11.9199	5.1689	2.37599
0.66495	5.80317	6.21385	14.6341	4.62309	5.72254	2.45591
11.2154	4.55093	6.33642	15.1323	6.56593	9.68773	3.43183
1.85428	9.81916	2.03385	3.41886	16.5456	6.87214	2.26841
9.34368	3.85703	5.3198	5.84826	7.97089	7.22813	4.62748
0.19809	10.6192	1.72081	4.60026	3.7665	4.45262	4.88821
10.858	6.89244	5.51614	4.55961	4.49716	8.50128	2.4709
2.8069	5.18924	5.29869	17.7574	5.48046	4.2521	5.50934
5.77587	5.46779	3.01512	4.22159	7.96104	2.6189	2.22061
1.3415	10.0253	2.47744	6.12962	4.67455	3.66322	37.3637
9.08971	17.4399	1.8796	9.14016	5.40924	4.63046	8.6002
3.21415	8.5102	19.7391	5.65684	3.99318	5.6197	8.42958
17.4709	4.53958	8.23733	3.82519	4.44921	3.14588	2.68102
0.385155	4.20289	4.51969	3.7456	5.76614	4.73137	2.29973
5.88	26.6144	2.44204	8.88512	10.7003	7.3073	3.04774
0.140895	10.3108	2.10429	4.81443	2.98772	5.10608	3.61637
2.73099	8.37753	4.32629	8.21471	4.86723	3.81433	1.62263
0.34647	4.32906	0.77496	9.57285	11.4351	2.52631	2.26374
2.52253	3.29517	8.08315	5.32272	18.8625	5.25599	2.12475
3.83093	5.5826	4.01375	7.39656	6.22245	7.72537	2.79161
4.5907	1.89234	3.04462	4.09616	6.28721	3.21363	2.42457
0.11313	9.21994	3.53473	3.82911	4.15011	3.92783	1.24739
0.719925	24.1839	2.50015	6.63405	4.24934	3.91891	2.03509
1.06707	14.0466	1.79625	14.3828	4.8072	3.602	0.433347
0.37638	4.84167	1.63955	16.5485	7.85448	16.0488	2.43024
32.1033	16.5546	8.03158	5.54474	10.2245	4.5457	4.11905
0.363	4.51617	6.6069	2.55526	7.1749	5.66452	0.973369
3.19138	5.41247	4.79142	1.58648	4.54131	8.13771	2.45069
2.30248	26.5074	3.95727	32.4031	4.76014	10.8767	2.91564
1.80915	58.4244	4.54096	7.23691	17.1613	2.02534	0.894758
0.25089	24.8056	6.06325	8.26913	5.63838	6.42401	2.0406
2.53773	6.63252	2.8539	9.44471	11.9657	3.23793	3.78787
4.41385	11.3207	8.0381	13.8424	7.07554	9.0655	1.44277
2.39097	9.15398	5.28822	17.8662	4.21094	6.945	5.9289
2.76477	8.09212	1.94583	17.8713	9.43005	4.43722	3.54811
2.24523	3.57332	2.17965	4.43401	8.54016	7.13219	4.11164
1.84078	10.8999	15.8796	2.711	5.40653	15.5475	1.23373
2.27808	9.77762	3.22035	16.8057	7.24401	3.887	2.44393
3.71814	16.5155	4.63248	13.043	23.0604	9.11047	2.54718
0.07614	5.86777	7.20864	2.99601	12.3024	6.24582	2.27199
0.440025	3.19935	9.19632	10.6405	3.97638	6.95957	0.581739
3.6458	5.79505	2.8941	16.3206	6.4912	9.68604	3.15578
0.406875	36.6848	2.19177	3.50099	15.1584	2.86618	2.36232
2.03931	22.7386	6.1642	6.59136	11.7221	7.66162	5.86731
2.51483	13.6802	14.5578	12.3549	7.62481	3.4553	1.07707
1.51529	24.489	6.56526	18.8527	21.9183	12.6906	1.53279
0.32946	8.18112	14.9913	1.43548	4.01943	12.5583	1.34325
3.26226	7.62197	4.0164	3.78563	5.13133	6.45998	2.05227
0.211455	4.22994	7.09373	4.10306	9.77115	11.1757	1.86183
0.11268	33.193	5.41915	9.9551	6.91377	13.8121	0.594268
2.39016	9.88356	2.30884	3.39378	4.43037	5.08557	2.29865
1.5517	14.869	3.19196	5.98982	5.35188	11.2448	31.025
1.73198	7.91045	4.48684	0.624135	10.8187	6.40934	27.9563
3.58548	5.20141	14.4439	3.67003	12.8651	14.3462	1.02077
10.4411	9.90929	7.15035	6.55438	3.5611	1.83034	0.793787
1.84149	13.6124	3.66938	13.0995	5.07744	7.05213	0.477039
1.33661	6.69745	2.98875	8.44448	2.15802	6.555	3.47413
0.634965	4.45248	8.46684	1.27821	3.20811	8.6445	17.9294
2.0011	28.4276	3.17043	3.74498	13.4042	8.87859	4.54745
5.78758	9.90391	1.19142	1.75426	5.40526	16.0812	0.681281
0.23409	5.0309	3.71307	4.13844	11.9199	7.73116	1.2694
0.66495	5.80317	6.21385	14.6341	4.62309	9.15766	4.29135
11.2154	4.55093	6.33642	15.1323	6.56593	9.70638	2.08751
1.85428	9.81916	2.03385	3.41886	16.5456	12.1015	8.55092
9.34368	3.85703	5.3198	5.84826	7.97089	20.0877	10.4963
0.19809	10.6192	1.72081	4.60026	3.7665	3.71153	1.72489
10.858	6.89244	5.51614	4.55961	4.49716	4.26772	13.2245
2.8069	5.18924	5.29869	17.7574	5.48046	3.68361	5.03245
5.77587	5.46779	3.01512	4.22159	7.96104	11.0017	3.5111
1.3415	10.0253	2.47744	6.12962	4.67455	8.15936	6.26494
9.08971	17.4399	1.8796	9.14016	5.40924	10.9157	0.997111
3.21415	8.5102	19.7391	5.65684	3.99318	23.0691	3.6116
17.4709	4.53958	8.23733	3.82519	4.44921	11.8981	1.80333
0.385155	4.20289	4.51969	3.7456	5.76614	9.76936	2.70462
5.88	26.6144	2.44204	8.88512	10.7003	10.4338	6.9846
0.140895	10.3108	2.10429	4.81443	2.98772	7.72922	2.61672
2.73099	8.37753	4.32629	8.21471	4.86723	5.98791	4.56256
0.34647	4.32906	0.77496	9.57285	11.4351	12.2307	2.40338
2.52253	3.29517	8.08315	5.32272	18.8625	9.33539	11.2469
3.83093	5.5826	4.01375	7.39656	6.22245	10.6772	6.5864
4.5907	1.89234	3.04462	4.09616	6.28721	4.57507	3.93825
0.11313	9.21994	3.53473	3.82911	4.15011	4.41868	2.60071
0.719925	24.1839	2.50015	6.63405	4.24934	1.48588	2.60552
1.06707	14.0466	1.79625	14.3828	4.8072	9.64566	1.36278
0.37638	4.84167	1.63955	16.5485	7.85448	5.99289	3.19474
32.1033	16.5546	8.03158	5.54474	10.2245	11.9211	7.97106
0.363	4.51617	6.6069	2.55526	7.1749	3.82618	18.7548
3.19138	5.41247	4.79142	1.58648	4.54131	5.90941	7.07709
2.30248	26.5074	3.95727	32.4031	4.76014	10.4078	2.24157
1.80915	58.4244	4.54096	7.23691	17.1613	4.686	18.1572
0.25089	24.8056	6.06325	8.26913	5.63838	10.269	2.58932
2.53773	6.63252	2.8539	9.44471	11.9657	9.66331	0.556918
4.41385	11.3207	8.0381	13.8424	7.07554	17.3769	15.5661
2.39097	9.15398	5.28822	17.8662	4.21094	6.96727	3.00552
2.76477	8.09212	1.94583	17.8713	9.43005	2.44536	2.60656
3.69414	6.3492	2.78843	6.50001	4.73011	3.93483	3.98345
0.30612	21.2524	4.11699	6.81797	17.985	7.05789	4.51627
3.2309	9.6615	5.77539	19.5739	7.48956	7.92134	33.6935
3.57228	4.17197	1.05724	5.65421	6.98468	7.34396	1.59171
2.66506	6.9537	3.21033	2.40564	16.7451	4.08451	2.94311
1.87116	4.78024	1.94938	4.43748	10.2437	6.3389	7.54095
0.330105	10.0908	6.03051	5.2596	13.4433	3.53694	4.27997
2.03069	10.3974	3.30154	2.23554	18.0195	6.54793	29.3596
1.46357	9.33019	5.87875	4.27149	4.73115	6.96724	8.7574
0.56577	1.92666	6.61883	4.43718	23.8302	0.535264	3.23867
1.32594	10.1199	5.5545	15.1605	9.11402	6.32713	1.7078
1.06676	18.5544	3.41766	5.28372	7.64877	9.5558	21.0065
3.66195	11.1174	0.189615	10.3472	9.34194	1.87864	3.33491
6.60925	2.91381	1.11023	11.81	7.85384	11.5427	14.7574
3.19581	2.70614	8.04507	9.24672	12.8202	3.02183	3.79543
4.46164	9.70651	17.7136	4.61324	8.78173	21.3892	10.3492
0.360885	4.19829	2.74041	5.64053	7.83822	9.73552	3.35732
0.54408	20.3841	4.0984	4.21499	6.70518	6.20774	7.60259
32.268	10.0014	8.42951	5.45442	11.7028	6.17037	6.37172
2.40654	8.36713	1.25277	9.46126	7.80302	7.58729	4.60226
19.6577	4.99848	3.89889	4.73705	21.7173	6.93105	4.04796
2.31358	6.10721	4.94703	8.0312	13.2179	6.1956	3.11491
1.45046	15.331	5.20227	5.22325	10.0434	4.79275	2.43328
4.72275	6.487	3.72605	1.20222	23.8927	6.13095	4.88453
18.5242	5.4018	2.30558	14.6518	5.23236	8.70106	6.94718
2.67789	7.42715	3.1529	17.2319	6.61404	6.71775	2.34863
4.03378	4.07723	1.63976	8.45264	12.1693	6.42935	3.55782
10.2296	3.4792	12.8062	3.6385	4.09642	2.60469	1.32239
5.37493	7.93891	2.0236	16.7337	9.08991	8.34373	0.743496
3.56147	31.8209	6.04824	1.11497	11.3043	2.15193	2.53589
6.87835	12.1853	7.00483	12.9174	7.64505	7.14774	11.9921
16.9485	41.0487	12.8246	10.1252	3.60839	10.7282	1.8297
22.3496	5.96819	7.30599	10.1632	4.39005	13.6322	8.98684
19.7687	6.66922	2.74332	3.65354	16.1947	7.56073	1.51315
2.12571	4.98151	4.52826	3.54111	14.6343	1.43933	4.49676
12.2929	12.0871	6.66367	16.0501	4.18213	3.86284	2.63605
13.6437	37.2178	3.94026	5.82407	7.57017	5.61618	4.0126
22.7925	7.15562	3.91436	10.3989	3.55521	12.5147	3.92704
18.8405	6.05373	1.98021	4.22849	11.8952	16.0204	3.85064
7.54878	12.1019	3.12246	6.01804	7.21098	12.3225	1.98113
6.30736	6.29298	4.94679	2.84258	24.727	5.27658	7.22421
5.11118	21.8224	18.7558	14.5012	5.16092	6.53688	4.56373
7.9137	7.66275	5.62563	6.08084	17.6518	9.07475	3.37743
8.24706	7.74747	5.52183	4.33036	10.0139	4.60412	4.6411
19.3383	6.95174	15.9187	17.6457	5.3434	12.4375	3.19214
5.46519	23.3683	5.06808	5.87432	13.0808	3.24627	3.90261
5.10849	30.5958	3.82249	18.5525	5.58899	7.55543	3.35394
8.571	17.3043	19.5398	5.02376	6.77578	10.6861	4.13571
8.31938	3.06459	5.10495	19.1212	2.89832	11.1239	7.81857
4.75488	9.12792	4.81017	26.4858	4.01745	5.08224	4.62553
8.23806	5.07567	1.75698	4.73951	6.57088	8.14862	7.06782
7.33809	3.25562	3.22425	6.0434	3.89126	4.97325	2.15785
6.87835	11.8158	4.09641	5.76489	5.73104	9.77499	2.09426
5.1212	5.89752	4.31539	17.3507	12.4304	8.64589	3.00267
6.43587	5.05678	6.6327	3.3459	4.15831	7.63794	4.13093
0.174765	6.04161	12.5026	8.22655	3.69814	9.14277	1.72247
2.07513	7.41209	1.0454	3.48818	16.2672	3.06772	4.07061
0.317925	5.82573	2.14887	7.64652	2.89214	7.80645	0.94127
0.85365	5.19444	4.23449	9.71839	18.8749	4.26623	0.48072
14.2581	4.10994	6.08517	2.65042	2.56143	8.88594	2.68672
3.02977	61.599	15.1833	7.21134	9.54801	3.87946	1.97887
0.007965	34.7208	2.94043	2.81316	2.78937	9.81034	2.81086
1.61148	8.56389	6.8152	4.68686	6.93573	2.91205	2.92473
0.26565	2.88014	10.1139	3.67964	10.5389	6.0592	4.12113
10.7668	7.53221	2.13789	8.73405	4.56851	9.89617	16.7302
1.87623	40.5603	5.24062	3.14149	4.19346	20.7216	3.1652
0.238875	6.56001	3.95608	10.8437	3.7586	6.13705	18.1216
1.25445	9.72133	12.9708	2.9625	6.48161	10.0701	3.75398
0.635385	8.14804	3.67386	6.51435	3.00543	9.61899	1.48601
0.753165	52.0659	7.84857	15.0033	5.40804	8.11645	0.597244
0.07959	3.94845	2.26087	10.2621	11.3704	10.141	0.944499
6.94641	5.60541	5.08819	5.85029	7.9293	10.2335	3.33717
7.2765	7.7912	0.507195	4.8327	7.41354	7.03196	2.1632
4.72016	17.0181	3.92706	9.89321	6.09393	5.87559	2.49438
24.8718	8.35216	4.79826	10.6622	4.35827	16.5261	11.8063
1.74648	6.5292	7.37554	16.0049	4.0529	7.59631	25.5431
1.92266	1.93802	1.36638	7.46009	4.12723	6.09587	20.0688
0.915527	25.1827	4.33008	3.6801	5.60576	11.9829	4.41584
0.523125	5.83818	3.96081	5.37265	8.12806	7.91398	2.75222
5.34239	5.1406	3.62053	4.18116	6.9807	11.964	0.489826
1.20964	6.28916	3.39537	3.61293	4.53073	16.017
0.612735	5.96629	3.13131	14.7842	4.70425	10.6057
0.17223	22.4263	5.85632	5.96645	21.6721	5.9805
0.6231	16.6674	5.69172	5.71611	16.2908	11.0479
5.1571	3.03362	6.72713	10.9383	6.05225	8.87901
1.20824	13.0548	1.48967	8.38072	4.93867	9.93021
4.42978	3.04994	3.83307	3.17154	14.1505	14.7453
1.07161	4.91313	4.95975	6.57603	6.47046	7.3148
5.25073	5.1661	7.0968	6.75705	12.7647	13.7666
2.37947	3.30645	9.07565	6.01628	4.16688	7.66301
0.80019	3.67858	1.85471	2.6075	5.93358	4.43752
0.790815	11.0938	1.54822	2.3506	7.30541	6.67408
0.65796	6.80475	5.73003	5.29073	11.489	16.1807
0.515565	12.3002	7.06321	21.6942	20.7571	7.15564
1.36443	5.28958	2.32125	17.9326	14.8938	8.1635
0.25248	16.0908	6.6761	22.863	9.52465	10.0604
0.85296	6.22658	3.39743	13.7439	11.2078	8.31441
6.4705	5.50472	4.15196	0.981342	15.8841	8.17084
8.62821	11.0525	4.30154	2.71963	8.62533	7.15008
0.210915	46.6431	2.09167	3.37025	9.44577	12.1192
0.967725	3.36133	2.27886	3.42074	37.7481	10.4706
1.24848	47.4606	3.3076	2.28064	4.39123	13.193
0.91092	11.1957	7.58725	1.80804	7.48008	6.90731
1.20771	4.11219	0.741604	3.18537	10.1499	12.167
3.50856	5.0869	5.51084	2.75853	6.86948	2.82568
0.796068	8.00949	15.8451	2.77231	3.46845	4.83732
1.31475	4.18039	5.44185	6.10326	29.7702	16.997
9.65343	7.16307	2.77589	8.39297	6.16374	16.2836
5.04514	20.2159	2.42008	4.73719	17.9584	6.70757
6.61817	6.20175	4.46938	4.81986	17.537	5.66291
1.63857	29.5804	5.06348	8.26994	19.1001	12.4776
2.10423	6.54756	1.96869	8.1244	8.02721	15.5895
5.36571	5.23163	4.44288	3.86911	6.12563	10.9343
6.61878	12.5463	10.9804	2.34911	8.323	12.269
2.30737	8.17736	5.61195	7.70361	6.56057	3.83197
21.3813	6.48591	13.9602	8.56235	5.19453	5.74326
16.6866	12.5732	13.4348	17.0838	17.9438	5.86665
8.15668	22.0335	2.15243	12.1908	9.499	5.79522
4.89248	6.72189	3.63524	27.3916	17.5307	3.3819
10.2366	3.26308	3.17316	7.42445	18.021	12.0953
7.88713	5.7468	10.7015	9.3682	13.8005	10.1905
8.79331	37.115	2.3662	9.70741	28.139	16.6946
6.29293	4.22352	3.36451	19.6687	15.7495	9.14622
4.49723	7.08371	0.694259	24.579	3.22892	19.0294
5.35595	13.5467	6.40935	15.1065	6.79959	5.55886
4.6137	20.3004	9.44835	9.18083	10.7017	4.88419
8.29161	11.1213	2.3458	6.0446	5.00272	8.08417
5.40537	10.1484	5.622	12.2733	4.96779	21.0022
7.13396	8.82248	10.7131	8.30595	8.01951	9.58991
16.9285	8.89935	2.73887	14.0906	16.8756	11.8902
6.05127	12.2459	6.98715	5.9462	5.27766	8.60816
16.4281	54.6591	3.54829	13.7944	6.17281	12.0094
22.2433	13.6511	1.43631	8.34671	8.65344	10.3711
14.8869	7.9881	6.76382	6.09413	21.2136	13.0468
8.41182	14.7897	4.68423	8.20415	1.77977	10.9648
8.35613	11.126	2.25542	8.20656	8.69806	2.74909
6.1765	7.80597	2.8251	9.01886	11.526
8.53578	16.0497	3.77235	12.4069	9.25572
13.1789	6.54825	7.04697	9.82776	5.17891
6.90189	47.7006	5.34094	5.55598	5.14724

## Sheet: Fig 3C
γ-H2AX	WT	KHDC3L-/-	△11-R	△23-R	T156A-R	T156D-R
	0.33	13.33	6.15	3.03	8.02	0.37
	1.33	16.68	8.27	1.59	4.42	0.29
	1.05	15.03	4.65	3.34	3.09	0.92
	0.46	8.34	1.58	2.88	7.15	1.48
	1.83	18.87	0.82	11.85	5.03	1.63
	0.83	7.36	6.84	3.53	7.56	0.86
	1.16	2.55	5.29	3.76	9.31	0.57
	2.06	10.12	2.21	4.19	9.02	1.21
	0.18	10.68	2.77	2.31	2.12	0.98
	1.08	11.91	1.71	3.07	0.98	2.01
			1.39		7.89	0.79
Active CASPASE-3	WT	KHDC3L-/-	△11-R	△23-R	T156A-R	T156D-R
	1.48	10.92	6.59	1.21	0.98	0.21
	0.37	6.63	1.96	0.62	1.2	0.32
	0.88	15.88	4.83	1.74	5.62	0.71
	0.29	5.03	6.07	9.96	1.77	0.31
	0.26	9.13	5.11	2.13	1.32	0.28
	0.42	18.69	2.88	1.01	1.25	0.59
	0.35	12.56	5.62	1.48	1.69	0.77
	0.38	5.12	1.99	0.55	1.26	0.49
	0.51	1.67	3.1	8.56	4.11	0.89
	0.95	6.13	0.55	3.24	5.12	1.02
TUNEL	WT	KHDC3L-/-	△11-R	△23-R	T156A-R	T156D-R
	1.36	2.65	3.15	5.06	2.11	0.93
	0.31	6.91	8.63	1.96	2.39	1.22
	0.19	6.24	5.04	9.58	1.76	1.03
	0.21	38.08	4.97	1.62	1.62	0.58
	0.41	7.22	5.35	2.43	12.33	0.75
	0.52	6.03	2.77	2.05	1.78	1.18
	0.95	10.15	3.29	1.97	8.26	0.96
	0.78	10.58	9.59	2.81	4.39	2.03
	2.14	19.32	0.33	2.28	2.56	0.73
	1.26	11.26	8.26	7.94	2.63	1.28
		14.57
		12.34

## Sheet: Fig 3D
		WT	KHDC3L-/-	△11-R	△23-R	T156A-R	T156D-R
	Teratoma weight (gram)	3.06	0.28	0.37	0.23	1.39	2.48
		2.25	1.87	1.99	0.82	1.67	1.88
		3.15					2.29
		2.78					2.78

## Sheet: Fig 4A
The olive moments of commet assay
	WT	WT	WT	WT	WT	KHDC3L-/-	KHDC3L-/-	KHDC3L-/-	KHDC3L-/-	KHDC3L-/-	WT-R	WT-R	WT-R	WT-R	WT-R	△11-R	△11-R	△11-R	△11-R	△11-R	△23-R	△23-R	△23-R	△23-R	△23-R
10uM etoposide(h)	0	4	4	4	4	0	4	4	4	4	0	4	4	4	4	0	4	4	4	4	0	4	4	4	4
recovery(h)	0	0	6	12	18	0	0	6	12	18	0	0	6	12	18	0	0	6	12	18	0	0	6	12	18
	4.24126	5.33583	12.7797	8.27653	3.30422	8.09482	15.8788	24.4539	15.4853	17.1455	2.38839	8.91058	4.76535	7.66021	6.78527	2.11931	12.7489	18.1196	3.97673	5.44845	3.20236	6.33892	5.98476	26.4325	8.54734
	5.63292	13.3764	7.22717	5.99024	7.15738	4.64135	19.4003	13.7066	25.8663	14.1811	3.8469	10.4787	5.98934	11.318	3.17424	1.69472	11.108	5.78616	7.48255	4.02648	2.64956	7.64977	4.63729	22.4494	8.12926
	6.75747	7.41676	11.1083	2.16625	5.54813	15.7717	13.5448	12.0346	34.2062	11.5992	2.86001	16.6559	4.87172	8.3431	4.10254	3.27635	22.994	13.9438	14.0483	11.0789	3.45724	10.4474	37.8941	4.47179	4.66291
	5.09229	5.98271	12.0571	1.99419	3.24291	4.21053	21.4301	36.9126	12.9038	13.8242	2.03868	10.4498	6.3555	6.85444	3.41419	4.43898	14.4312	12.8958	11.4068	6.58939	2.75935	15.3258	14.0514	6.72288	20.3309
	4.91858	4.63422	15.6558	2.07521	3.87609	3.58652	15.85	11.5711	13.898	8.01672	2.13786	6.05238	9.80661	11.5559	10.9082	5.96609	9.31277	13.896	11.7648	5.73879	1.19818	8.65218	15.1187	11.5974	15.7468
	10.7949	5.89097	17.5267	2.8468	7.32689	14.9883	14.5967	9.64957	11.6221	24.8419	1.72011	7.62007	2.02817	4.83964	8.27116	9.16886	10.4916	15.0156	6.07817	3.73896	3.28444	7.41854	17.7924	8.3084	7.02843
	4.81617	1.46636	27.2893	8.1587	3.02388	5.88248	23.9105	18.3885	18.1516	7.86779	4.75733	12.1509	12.5247	8.20285	2.75916	4.06535	12.9177	8.21205	6.62648	8.81143	1.6063	6.31736	23.7003	8.44232	7.23246
	2.91468	4.64214	15.9785	2.90097	5.51302	18.32	33.3201	24.224	14.8338	10.6888	9.07187	12.3867	7.86478	12.4625	8.51765	4.95085	11.8283	20.5558	1.14478	6.2401	5.92336	9.98078	5.4618	11.6883	10.6829
	4.80136	10.3828	9.34628	12.7626	1.28222	6.03512	14.3884	10.6108	8.73097	32.3513	5.82766	7.374	19.3304	11.2893	2.75802	2.11468	12.2238	9.88875	2.66477	6.3593	1.28541	14.3483	24.3794	6.94757	4.84002
	4.69854	5.16339	14.0676	10.2936	2.95351	22.1413	11.8016	14.3262	10.7919	20.4024	8.35863	2.23144	6.49604	11.2621	13.8809	3.16006	11.2039	19.5931	23.2011	9.45219	5.17082	11.0574	21.5602	5.14477	9.78608
	6.59793	6.45686	12.4345	1.36861	14.5688	16.0775	8.01759	18.8481	14.6003	13.7319	16.4524	18.1323	6.71776	5.61389	2.89173	7.25665	11.3921	11.1673	9.09288	3.91341	3.62259	18.1908	10.1685	23.2312	6.35269
	2.62511	3.5098	11.773	2.4486	4.61814	8.08476	10.0388	27.0802	11.8132	14.9306	4.68803	12.1618	17.1574	11.9815	4.59323	2.35032	1.33264	6.0594	9.87416	7.8559	4.06986	5.59677	6.23075	11.6172	4.83579
	8.41358	2.59829	9.55456	4.4984	1.76344	10.6659	19.9972	19.3407	16.3209	16.643	4.3942	19.4236	7.30773	10.0505	6.3014	4.25158	5.25834	29.0029	5.63073	7.86051	1.54974	8.67305	9.51713	14.0283	9.01309
	5.41623	3.87368	10.4838	2.10246	3.17488	9.43645	8.60367	11.6005	11.6749	18.0742	3.67905	5.61231	4.5201	7.46575	2.86143	4.01299	3.97934	12.8143	2.34114	11.9762	6.98334	16.068	15.8679	12.1112	14.9237
	2.71625	4.98813	15.117	8.3567	5.45976	14.5117	20.5925	29.5597	15.52	10.8987	6.2565	16.151	7.49689	11.1707	5.47024	4.18691	9.06914	7.45302	3.27191	9.56316	3.53187	7.61801	24.2246	11.9566	4.7881
	10.6043	9.05039	13.894	1.84354	2.65184	7.28934	25.9343	24.1195	17.8653	10.7216	2.26112	18.6564	16.4495	14.9551	1.29167	2.74526	13.679	4.9764	6.26849	11.0605	9.24343	13.9748	8.89266	7.16765	16.8056
	2.70387	6.43824	8.66022	3.85571	5.25329	13.2565	4.39648	8.92059	15.6755	22.3077	14.7334	20.4258	15.8051	7.67727	5.35088	7.22381	5.16461	8.15548	6.85422	5.66452	3.64189	7.01637	27.455	6.53846	7.20138
	3.975	5.70551	14.2828	12.971	11.1753	10.6111	15.1039	17.0079	11.3942	36.0308	3.27648	9.38919	8.2893	7.30496	11.7337	3.14195	8.69973	4.86492	12.2883	7.4704	1.9066	8.58066	9.96253	7.3937	7.67914
	1.45732	6.1425	17.1566	4.73392	3.30976	8.53334	19.0107	21.4392	14.3044	22.7618	4.16231	15.6841	7.78959	8.91998	4.09439	6.04333	7.31687	4.12152	2.17458	9.36756	9.96049	1.00465	16.9835	17.8619	14.8044
	3.55083	6.93578	8.54135	2.88367	2.39918	5.42989	19.2762	17.8803	16.2623	16.2837	4.25848	2.04514	11.4099	7.40636	4.07504	8.24406	3.3663	5.67321	4.95481	8.47492	10.8098	15.1306	11.8049	14.3554	16.6691
	4.95	10.2539	5.15656	4.34497	2.14946	3.93018	17.3187	11.9144	14.0878	14.7981	3.37437	12.9974	12.2304	7.73664	5.24215	7.22987	1.00657	14.9382	2.25	15.3269	21.9886	10.3971	12.1085	17.0667	11.6844
	4.55167	6.65354	9.45799	2.64858	4.24062	9.78131	9.57657	11.6304	6.33612	16.4616	2.49923	12.2549	9.7758	7.46311	7.0934	4.86946	14.7228	13.5202	11.2441	16.8792	4.15719	16.5343	13.3071	12.7811	24.0648
	2.81946	4.64451	9.08041	3.75679	9.53242	18.9024	7.33652	15.2292	16.2288	32.0759	5.23228	4.76396	4.76111	0.935287	6.32849	3.52421	16.5329	4.32822	5.34054	7.21809	2.59774	12.3148	8.20404	21.3893	5.77541
	3.15315	19.268	7.2624	6.45985	4.48481	15.2669	10.0392	26.5005	23.7374	19.9575	3.03354	8.35157	9.42955	6.76635	5.78644	11.8269	9.6654	19.141	13.9027	7.6208	7.88102	7.75088	10.6519	11.7458	4.00896
	10.5599	13.2241	7.23173	15.2303	2.38206	13.5005	22.793	10.3916	12.8791	9.24246	2.11167	8.0088	5.96615	3.22183	4.11458	7.33668	10.3683	7.00827	6.64414	5.0252	4.46198	4.08323	13.1743	13.2693	6.67117
	3.30715	12.244	8.51781	1.52324	3.56684	19.2196	6.67635	12.4974	18.8069	15.1134	3.49432	7.61795	6.85789	1.50143	3.90604	12.5003	7.90526	14.2138	5.75983	6.95179	5.8939	10.9192	15.1536	6.50594	28.2379
	8.48849	9.34524	6.46593	8.59739	3.90629	5.31997	15.8157	7.25373	25.1471	13.1718	4.79219	5.46657	4.7844	6.43943	5.66623	2.80298	5.77963	6.86435	7.29375	4.17941	1.65954	7.36179	17.0532	5.74101	4.16442
	4.19167	13.5928	11.6403	10.8852	6.13122	7.43701	9.53506	10.5556	4.18554	22.7106	7.51768	7.18525	7.99705	2.83182	3.01298	6.04364	17.9505	9.14973	6.83358	13.0893	5.01688	15.6567	12.4585	12.4585	10.424
	1.47925	11.835	11.0176	8.57288	3.08211	8.03561	17.8801	12.3664	22.3189	10.9049	6.57387	11.5146	9.17942	7.98238	7.41854	1.97712	8.19381	10.4096	8.65848	6.74043	4.96727	8.98329	9.05133	14.4784	15.139
	5.96573	8.99233	9.76665	14.7238	3.94704	7.05911	4.54812	14.7851	30.7292	19.3859	5.05528	5.86881	5.72948	6.74747	1.76704	5.26539	14.7164	4.68771	5.82309	15.4161	3.275	8.45903	28.9104	19.3992	9.1739
	4.95109	15.8383	6.19199	2.99719	8.69126	9.7604	7.59728	12.6637	25.9344	14.2357	1.69851	13.8004	2.21599	1.49431	4.77265	6.05677	18.8633	13.1635	6.72029	7.83721	4.37899	10.5181	16.304	7.79022	6.22147
	0.92447	11.884	12.8017	2.97802	8.97203	6.08554	10.0743	6.00898	15.3388	11.5254	6.50355	10.496	7.85426	3.24851	8.77284	6.14883	16.033	31.0374	11.7964	10.66	6.62499	4.61017	11.7324	6.59619	22.0067
	1.24871	11.4714	7.4517	5.80724	3.52235	6.10203	13.5578	18.381	27.5583	11.5312	2.3211	13.777	12.1645	4.63377	3.89241	5.37223	21.5987	6.91035	11.3627	8.00088	2.81642	16.2408	23.412	11.9672	6.82789
	1.6419	10.3917	5.88947	5.47814	2.74311	10.7389	6.92894	23.6115	11.8348	13.4247	2.95262	31.1091	5.21757	8.61601	8.32879	6.04554	16.074	13.6957	4.76571	3.69564	1.76449	9.12876	5.23971	18.873	7.59579
	1.47724	14.195	7.23085	4.71955	3.90067	5.71932	18.5774	12.6234	20.3792	24.9283	1.6431	12.3846	3.00134	4.38391	1.17802	8.98311	17.1661	10.5466	7.9188	10.5746	10.3131	9.74698	18.0832	16.3035	13.435
	5.5272	16.8186	6.91174	5.72561	3.49019	9.85461	10.0752	7.10389	16.772	17.0498	5.0907	14.7788	2.46978	4.24686	6.25054	10.82	17.2078	5.12249	6.9424	3.97935	1.5479	14.5931	19.3727	5.7397	7.94499
	3.82497	12.1332	6.1015	5.08533	4.20004	2.15425	14.4843	11.9534	12.4348	5.22002	2.37869	20.3911	8.58098	7.04893	4.60838	3.66368	18.0774	14.8761	10.4877	6.3295	9.45405	6.0198	4.85201	10.7113	4.22768
	3.00188	9.35698	7.04489	6.40302	5.42981	4.24944	10.1796	7.44663	19.817	8.93175	1.66262	14.5836	10.9197	3.11289	7.21767	9.09471	15.4552	12.0518	4.33287	4.80103	1.07213	16.1437	18.3563	9.15874	1.6668
	1.60941	13.7479	2.30102	5.09522	3.79586	6.17615	16.6477	9.43436	21.8203	12.6859	2.22941	6.29907	3.26721	4.62807	2.49133	5.75228	14.1684	13.6957	5.63778	7.52367	4.4468	14.6882	10.2642	19.5576	5.13003
	2.68335	11.9454	4.74618	5.19302	2.40557	9.43686	9.28556	12.931	17.5977	20.8995	3.79547	8.1268	6.10088	3.66595	7.98047	9.80103	12.8651	9.81556	3.15756	4.46575	4.79116	20.2861	6.39899	10.7852	5.54611
	3.04993	6.23065	10.99	5.81965	5.03525	6.33182	16.7714	15.103	20.3792	6.62473	4.2066	5.03345	2.35943	3.00067	1.56126	9.45155	9.63063	23.8581	10.9696	7.26731	2.93618	13.7264	3.94632	6.30288	3.54368
	4.14141	12.7318	12.4097	5.1694	5.04452	6.55683	8.98775	15.36	22.0011	22.433	4.26648	24.2341	3.88244	4.27405	4.90508	7.48696	13.7778	9.39755	8.68272	6.18701	1.76509	10.8572	11.1622	2.73971	8.55872
	2.6934	4.31043	5.51306	2.25874	4.94066	5.05579	9.97438	24.5475	20.2622	20.5516	3.53524	20.9073	6.24522	4.48541	3.80074	8.31604	13.4046	7.91864	8.60755	12.8771	5.83944	16.6114	11.5379	17.2445	9.65938
	1.55829	12.9973	7.43439	8.02591	0.605645	6.50202	25.802	11.7911	28.9408	14.2952	3.59747	15.9604	7.49955	2.896	6.52289	13.0914	13.4272	30.5457	4.68978	6.20454	4.48461	12.2073	9.51288	16.0221	8.1556
	1.45146	4.72346	3.10915	2.63779	2.84535	21.1503	18.999	10.6474	15.315	13.8382	3.52967	7.63581	4.51794	6.5524	5.94457	2.08778	18.2607	15.9381	6.14714	14.6333	8.29191	14.0644	7.85002	6.10374	7.50059
	1.31919	6.45458	11.3106	4.42672	2.11945	9.54237	18.5583	19.0979	17.6081	8.95771	2.25059	22.1144	7.63681	4.40926	6.97275	9.48665	24.2993	4.8298	8.67903	8.71386	8.57998	16.4207	9.23136	11.5318	4.50856
	4.16323	13.0082	6.6702	4.09598	2.07627	3.59075	9.61255	27.8914	14.5685	38.201	3.06349	6.67158	9.56578	4.6977	4.70721	2.76302	17.0621	21.1052	6.47685	3.67131	18.2718	10.7993	7.29588	20.3046	7.59104
	3.6541	16.1649	9.02289	5.4568	5.04268	7.59064	12.178	21.2986	19.9521	16.0884	3.88866	16.045	5.92388	7.99746	1.50532	6.59762	14.8717	10.5435	29.9508	7.80594	3.56777	11.5788	6.56123	5.37333	21.2397
	4.72753	7.80971	3.13587	1.8493	3.84676	3.39199	6.59611	9.42131	18.1159	34.3364	1.83032	6.34286	9.42564	7.23274	4.6018	12.5807	13.4365	29.2164	6.70917	3.8642	4.3181	26.1648	27.2528	7.37958	4.88378
	1.29476	7.92369	9.48596	5.40427	10.3814	2.2039	12.4345	30.316	14.1107	9.6337	1.33517	2.48852	7.63655	2.8935	3.74072	2.13481	24.1319	11.2794	12.0414	7.12505	4.00725	12.102	28.4103	7.99846	4.4353
	3.66324	12.2472	6.69365	3.82141	2.94261	10.3704	17.6805	9.80423	8.57469	11.3648	2.17335	7.72205	5.28804	2.7616	7.00549	11.0369	18.1234	5.42887	6.60575	5.30165	5.45496	13.2287	1.94033	26.1867	12.5327
	1.45515	7.93489	6.63221	6.81989	7.02581	5.4303	6.05055	13.0916	12.4834	12.5975	2.93647	5.00324	4.90575	2.78891	1.96623	7.47098	20.4026	20.7052	3.79296	11.4954	3.36772	14.6619	32.6862	12.0097	18.7606
	0.768188	7.77661	5.88109	8.01858	3.48196	9.98907	11.4908	20.2098	19.0165	17.7709	3.53952	4.12774	12.8311	4.12814	11.4346	11.4469	16.1738	15.7233	21.9098	8.26671	15.2599	16.4928	10.715	10.5641	4.61813
	2.7015	8.56051	3.7308	6.00978	7.33989	5.47058	12.2471	27.9505	17.7057	11.7441	4.73728	3.04659	10.8414	5.09048	5.93938	2.11359	9.46153	18.8775	22.7096	9.17855	4.83553	20.4098	7.60011	6.84445	3.79658
	9.19476	18.4324	1.06764	4.06324	2.53566	5.36199	16.4405	26.4684	20.2553	12.4958	4.71094	7.35702	7.78088	7.96372	6.04844	12.1599	13.6058	5.73067	6.1818	13.9374	7.95008	10.1015	6.53209	7.75579	10.1576
	0.806041	10.6383	4.06992	7.09131	10.2677	4.67025	11.9535	33.2093	15.8829	9.71076	6.5415	5.02602	8.70217	4.66041	3.76221	6.67556	13.1681	3.05696	6.64179	5.39497	5.27784	15.4813	7.66575	6.4033	10.1857
	1.57243	8.11861	13.7944	6.57835	6.68071	11.2789	8.75315	9.58288	8.04012	11.2827	4.78013	3.41074	8.16827	8.78262	5.51565	9.45619	10.902	4.21945	12.0318	5.22546	5.99722	10.906	3.37925	11.4102	7.49989
	5.43954	11.1104	5.47361	3.52475	9.49399	8.54973	8.83189	9.71172	15.7549	19.3523	3.10714	5.54462	6.51565	4.8142	5.11943	4.91266	7.61289	6.16683	5.76595	22.41	6.61477	13.522	3.33168	5.79448	6.07997
	3.28974	9.38272	7.22878	5.68632	2.32921	5.18734	29.0643	13.3589	21.5565	9.95216	1.86062	7.64561	10.0492	3.43646	2.03078	4.2458	7.55802	5.99852	9.61514	6.05003	1.12682	7.62825	9.05779	17.7709	3.88437
	2.27593	14.2685	4.20572	9.14396	6.11596	13.3274	5.0835	10.4174	34.9243	27.508	3.1756	3.04844	7.56795	3.75731	1.5533	5.11823	9.14926	8.33861	5.6711	4.36815	3.00108	15.3273	5.97351	13.6695	6.28771
	2.13874	8.9042	3.96636	8.45982	3.53686	6.37337	7.28092	14.358	21.4474	5.26872	7.34145	0.187776	6.96888	3.95953	4.30679	4.15372	18.0274	14.7204	6.71288	7.29945	6.88717	12.2375	7.95572	4.78675	16.201
	2.96337	15.8905	10.8491	3.06721	3.41953	8.89746	8.53178	22.7673	24.9026	19.7037	11.9399	3.35086	8.29135	6.42842	5.89165	3.03349	10.2048	15.3095	14.7204	0.753453	2.88694	12.2277	10.3564	11.1196	4.59763
	11.4184	8.35182	5.03663	6.14185	4.10705	10.1788	10.5168	23.7401	19.4411	17.8888	4.57149	4.42002	12.1732	3.77953	4.32606	9.35821	13.7202	13.1879	2.62484	7.39779	1.98006	11.9321	7.57662	10.2047	9.0136
	1.8743	22.6567	6.34039	5.53648	3.15574	6.39367	6.78143	20.205	19.9056	6.35846	3.10898	3.46199	3.44525	5.17648	9.65007	2.20277	18.025	15.4189	19.7725	10.9241	7.34975	11.4121	4.83122	12.1959	24.7403
	5.20281	7.99293	8.19061	8.4834	2.69906	3.87415	10.7267	31.5453	15.08	17.4714	9.23351	2.16797	4.15466	7.24287	4.76396	4.36371	12.1631	4.58949	9.78833	5.36553	5.75538	17.22	14.4483	3.18486	4.19789
	3.73064	8.21752	8.80256	3.42221	3.17263	7.97925	6.31452	14.4984	17.8725	10.0388	4.71812	1.6045	5.58568	3.19319	6.92394	4.57119	20.8345	3.72108	3.89525	3.91066	5.2998	11.3647	6.96546	18.8822	8.66968
	3.86794	9.12233	11.7029	5.87693	5.51998	19.5492	9.59223	11.979	14.5436	17.2446	1.91705	4.37829	9.57639	4.55969	10.0083	4.06724	12.7149	5.95224	9.48288	10.6917	3.2726	12.3182	16.1065	6.25744	5.7623
	4.866	7.10778	8.56577	3.88771	3.64578	12.1285	5.24811	15.8989	13.4336	28.218	1.36673	1.60209	5.49078	2.65734	3.47249	3.7393	6.47227	4.23054	2.61102	9.61355	6.13979	23.1027	14.247	11.076	6.97229
	10.8306	7.26795	8.23422	2.24332	1.00737	10.3165	26.2606	27.4454	15.0181	16.6891	3.92513	2.92229	6.51848	4.01366	5.43335	13.7137	17.5829	9.30265	4.97048	18.474	4.95909	12.6086	11.3916	8.92461	6.38704
	4.13056	10.3396	4.98792	14.733	2.04114	8.16532	6.32472	11.7158	20.0761	19.6546	4.01069	4.22338	6.8174	4.70841	7.60334	8.28809	7.0528	4.79907	2.20194	5.63685	2.39891	8.80764	9.65694	2.41022	5.92165
	7.7061	7.14537	10.1462	4.9734	1.09095	4.09418	17.7099	27.0165	14.6377	15.4243	5.60487	1.96022	4.22626	3.61994	5.92643	8.7471	22.0773	6.72942	8.57916	7.22555	5.3753	20.2129	6.68952	8.46677	19.0381
	5.00187	18.6489	7.73192	5.44844	3.31651	10.0255	14.8957	32.5517	13.6869	14.1772	4.2975	3.31098	9.67991	5.82831	8.8404	2.46463	12.5251	2.98455	11.6045	2.51363	6.07605	7.77852	0.516085	5.60242	2.51808
	10.5734	7.96249	8.89151	2.61613	5.17947	17.7985	17.8555	9.39569	17.9057	21.9023	11.5652	5.39464	6.85687	4.96076	5.33737	7.91687	17.0905	6.66756	3.72146	11.7938	6.72397	9.4702	7.85557	18.575	10.7359
	2.70908	11.0772	6.73987	4.26725	2.25854	3.62427	18.0453	7.98975	19.8309	18.2624	4.621	10.5636	7.56599	8.78657	1.59088	13.8381	11.9225	9.71271	11.1549	9.37775	4.42395	9.69877	10.981	10.0889	11.681
	4.64368	5.9005	5.64374	5.11958	8.33377	1.50327	10.3052	27.2863	19.6532	22.3708	6.6295	3.2537	3.62972	7.22276	5.80075	8.17724	9.33465	8.47674	2.35845	5.30282	1.90083	12.4912	2.8658	11.3555	17.0976
	4.04641	6.95238	7.36929	2.95106	8.23561	6.48723	10.3184	18.5919	16.5173	13.9324	4.06129	5.78163	4.42122	6.25704	5.35906	3.0362	7.59134	18.0311	3.61065	13.4061	1.89323	7.10517	7.03607	9.42277	7.53922
	1.48984	12.8722	10.1384	14.6512	2.48513	6.91986	15.4108	21.4276	13.3543	20.5338	5.34265	5.97777	7.63413	9.71674	5.33747	14.9526	17.9773	7.0207	5.59788	10.3642	2.64358	11.0448	6.44973	8.36502	1.7391
	9.03877	8.04048	7.75516	5.49084	2.81825	13.1463	22.3222	34.1742	21.0762	12.9287	4.24028	1.16668	8.4671	5.90076	3.90773	5.34127	7.99556	5.89602	4.96053	0.477575	3.69065	21.1156	1.7344	23.891	9.04024
	4.96305	8.21981	6.67815	8.50575	5.01782	8.25143	27.4386	21.4356	20.1765	29.6579	9.49411	7.81444	6.18634	4.57509	8.86173	4.4716	10.5683	14.9436	9.05364	12.1933	6.91566	7.19436	19.377	6.63723	5.75762
	4.25255	7.89462	10.5831	4.46071	2.16684	23.9297	13.4914	14.4568	27.1499	10.208	3.90897	6.41662	7.5193	4.70534	4.61167	10.4749	13.1011	12.4479	10.666	6.01137	2.55996	15.0921	8.05509	6.22749	5.43966
	5.1331	6.92779	5.78239	4.8378	3.4766	11.1144	8.09403	19.8424	11.5435	16.6006	5.36563	7.6863	12.604	7.17914	3.92033	2.98169	12.8439	13.9697	5.36076	9.31757	6.3912	16.9234	8.76019	2.81136	14.5559
	5.19672	7.63388	7.90528	4.00406	3.87833	10.2921	10.0608	28.782	9.9603	9.17658	12.8951	3.30727	10.9946	3.80209	2.65541	4.47495	5.59117	3.08195	8.14662	8.88058	3.978	17.6736	16.1892	5.76038	11.6724
	1.52656	17.061	8.53807	17.0106	3.83376	5.49115	7.93601	19.6396	18.4206	12.0605	8.14493	5.13717	17.772	4.49382	3.91678	5.42466	10.0399	8.02872	4.29626	8.83238	3.04195	15.8322	12.1041	2.75179	5.50349
	2.3819	20.6861	9.38682	9.93815	3.03059	5.14954	8.81674	14.6491	22.0494	14.632	3.01486	9.93402	8.74754	8.17164	5.44031	3.9934	9.30245	6.76598	5.68391	3.32105	3.19609	7.66561	10.8245	2.96386	3.45694
	7.85813	9.77805	14.6581	7.28254	5.32474	6.88716	23.5806	22.6964	19.5153	15.7889	4.91676	8.14194	6.15872	4.51992	4.85294	3.46657	14.1207	6.84789	7.52663	3.84645	4.62994	13.7049	9.5189	4.45694	10.1121
	3.66357	5.74055	5.97477	8.09754	2.47511	5.74847	19.4205	14.6151	17.3261	17.0114	6.63774	4.10688	14.9025	4.49169	5.3629	11.4839	6.20198	6.09462	6.20637	2.81185	3.47778	9.68476	8.49747	20.7522	8.06005
	5.96999	6.08076	0.548059	1.70877	1.36123	3.77748	19.1104	13.954	9.50977	7.51091	7.29758	5.39771	7.31886	3.47009	5.71855	3.44761	3.36848	23.9724	9.2752	15.6136	4.0989	11.8764	11.9968	7.82237	3.01418
	3.35667	5.40213	6.10865	9.61343	3.55863	4.09108	20.2343	9.7858	10.0116	14.2828	5.27538	11.2309	7.06296	3.7953	4.29484	6.04656	5.98103	25.0217	12.8181	1.19775	6.16365	10.0803	9.41949	18.8653	14.512
	5.5754	12.2407	5.64482	4.2034	5.4209	7.03623	26.1944	25.8747	11.8807	40.1752	3.39052	17.8735	5.39738	3.0296	5.33232	1.37569	9.03353	11.5606	3.03148	11.0629	5.07436	14.6093	15.2946	3.63757	4.68429
	5.451	11.1887	5.18399	1.60128	2.51753	7.7898	14.4217	9.57046	18.208	10.8515	6.67471	5.08815	5.53194	4.31832	6.25814	12.7235	9.20202	14.6996	10.9755	9.52575	9.10953	11.7812	7.62853	17.6445	1.74243
	8.67181	9.45679	6.41167	5.12528	2.71564	11.8243	18.8509	13.567	9.24816	20.3187	8.18445	0.520286	5.11707	5.13293	9.00593	3.72892	9.92021	6.37008	5.08749	20.3052	2.38096	14.8743	9.60507	3.06197	10.3251
	2.58396	16.8037	11.0754	11.4351	6.85108	9.06881	25.0877	28.2787	16.9558	14.016	4.78947	1.90183	3.17597	5.59048	4.75318	12.7064	6.04338	6.97326	8.41696	1.3453	5.04501	13.4454	4.85107	12.5371	4.24922
	3.68288	13.3089	7.66645	1.69757	9.86509	6.93092	36.2835	17.3899	9.17413	11.9685	6.40761	5.60527	7.6857	10.2595	4.51158	3.69578	10.1242	11.1735	11.5743	4.9572	6.77992	12.5136	9.15873	2.85285	15.6145
	4.99585	5.89985	9.27736	6.93985	11.711	8.33499	28.4773	15.8887	21.35	13.6667	6.2063	9.56425	20.4777	2.83913	3.66098	19.3702	11.1882	12.2772	11.5944	7.80686	10.0602	12.1831	8.07462	7.41754	3.28714
	4.71751	10.6682	3.73674	9.69824	4.85284	22.4671	20.8405	8.27397	11.9804	13.0846	6.54599	6.83172	4.47961	5.48093	3.95021	3.1447	9.62989	15.7352	5.70768	6.00947	6.73456	6.98964	6.84583	11.6001	4.96253
	1.90588	6.41615	4.83763	6.17271	11.7693	6.34093	32.6808	12.285	24.7324	8.19555	3.95062	1.014	9.07266	2.61	4.92459	7.18677	11.0853	16.0339	4.67351	11.1965	6.04529	11.2506	13.153	7.15494	6.60598
	3.28521	13.8927	8.10004	12.0615	4.72823	4.97506	15.5526	20.1816	12.9632	25.8165	9.10922	2.92929	13.8846	3.73498	3.6438	2.68321	7.05019	7.26028	10.7013	8.5818	8.87749	11.8719	4.73202	7.80787	7.68178
	2.67748	14.2549	5.69543	18.8369	8.30478	9.17945	16.6961	25.9907	15.9177	21.2514	1.68993	5.3778	11.9058	6.12793	3.66049	2.49394	6.30011	5.85114	16.1523	5.83932	4.37826	9.56409	8.96277	6.6248	5.06288
	1.87322	14.0033	5.1342	2.88798	2.86976	15.6736	24.2323	13.3985	23.2772	22.2515	7.42265	8.09082	10.3743	8.78722	3.46596	3.79888	2.5824	5.11688	18.7149	8.00669	6.19096	11.0367	8.85508	4.95165	2.72344
	3.48993	11.6473	8.70977	14.1693	3.50296	5.45216	28.0049	21.1749	12.9024	12.0185	6.37967	9.5211	5.00899	7.35899	5.47866	8.47629	5.19167	3.84706	6.3453	4.08754	4.61646	11.2568	11.0777	9.61805	6.45477
	2.40956	11.8084	6.75643	5.38552	1.40198	6.17001	36.1164	22.9757	13.1695	15.4913	3.38913	6.8332	11.207	7.62722	2.58405	2.29026	3.59762	13.186	7.37265	1.72725	2.32354	13.3722	5.04798	10.8896	9.81816
	5.97677	8.2224	3.25989	4.20011	7.63948	4.38047	36.0438	24.362	10.571	16.5284	5.74871	0.844701	10.7305	9.25932	6.50475	3.66831	4.91455	8.6882	3.10919	5.54832	8.09508	16.578	6.99531	6.37021	12.8135
	3.71585	9.5778	7.68267	7.60374	4.2445	9.92636	21.702	9.75777	17.4913	14.6032	2.45559	3.56837	10.0509	5.96296	4.82634	5.56978	7.56162	5.90283	5.95378	20.4156	7.20025	12.3677	5.74111	7.01974	5.98747
	2.74031	9.17212	4.12335	7.03558	5.36999	8.20641	17.3456	13.6071	15.5487	28.3261	7.70353	6.2102	17.8962	5.1556	12.1205	4.01477	8.69475	10.7733	7.93514	6.1545	7.71639	8.90527	8.98435	6.34963	4.36106
	1.76737	19.6855	6.79686	4.44093	7.70332	8.50538	35.3676	23.8355	24.3603	12.1929	6.55357	3.51759	11.3615	5.36763	7.13459	4.47216	6.55441	2.85087	7.32287	0.974549	3.15687	9.13236	14.7161	23.2925	10.2745
	2.10032	6.31193	5.26624	3.65819	12.183	10.181	23.3796	15.9837	12.7269	18.0475	7.33689	9.58662	13.3675	9.96566	1.72601	2.76664	8.54529	11.2691	17.7741	2.99642	2.05905	11.5997	12.8251	8.36573	9.92904
	3.02261	6.95473	7.60692	7.9145	10.7831	9.08275	26.6731	14.1054	25.9659	9.93388	7.74822	2.27585	8.23087	12.7016	1.8636	5.21032	13.9731	3.03266	9.18393	6.2397	7.45568	13.1183	13.4631	7.89437	3.5408
	5.8493	10.8906	9.23366	3.29973	7.11403	2.57807	27.323	20.9001	22.6559	23.7335	0.308349	16.4557	7.3782	1.27909	3.31493	1.85659	8.77159	12.835	12.7516	2.1048	2.43433	6.32953	6.77019	11.682	2.7688
	5.20594	11.2601	5.719	7.29873	5.99326	16.5726	4.66577	30.7407	17.3755	24.0487	5.21698	8.23171	15.2834	5.36503	1.00497	5.13978	10.7039	7.26562	22.4937	3.2014	4.46942	18.7711	11.6099	7.59102	11.3337
	2.40872	6.87597	4.86153	6.49174	4.3045	14.3474	9.16462	12.5182	11.9697	11.2496	2.82134	6.24042	7.35956	12.7092	2.34982	3.71503	10.0645	7.22547	3.83139	6.03604	5.55505	9.34401	6.00105	12.1864	3.46032
	2.22104	10.0005	7.6793	3.10627	5.76016	8.94888	8.74853	5.67411	20.4133	25.7332	2.75305	17.8047	10.8714	6.26246	3.29679	5.57663	23.9833	6.32747	4.96869	6.52876	9.85335	12.3009	8.25627	5.16794	15.8236
	3.70172	7.81117	5.28398	6.08225	2.74972	11.0995	22.2284	16.1905	15.5943	26.5996	3.26188	9.64608	9.7094	2.47846	2.14954	5.22599	7.79992	9.91751	12.286	16.5279	7.85348	12.7973	6.26453	11.2952	5.6464
	3.32851	14.2766	6.63288	4.78669	1.93121	9.55422	15.9894	15.6423	13.673	11.3863	5.9428	5.97222	12.5209	2.58818	1.6304	18.4938	15.0797	9.57412	3.38076	2.39719	7.02372	9.67437	13.2686	6.12547	10.2361
	1.87441	16.6432	8.12184	4.50469	2.49681	10.3305	19.2758	11.0297	27.9504	8.68884	8.49759	13.0104	12.6621	7.65019	3.29887	5.7039	11.5137	7.79445	5.36085	11.5221	2.9077	11.3791	2.58156	9.01184	12.1525
	3.54152	7.44452	8.12184	9.47104	5.11632	6.99473	28.338	11.4543	13.3515	14.7495	4.77897	3.29783	4.7103	4.89696	6.681	1.06523	9.04738	20.9463	11.7032	15.7386	2.47102	17.5275	10.446	30.4661	2.69709
	4.4725	17.5114	10.1577	5.6497	6.81196	8.57758	16.9707	11.6189	15.3987	20.4292	12.1364	7.87998	8.1624	7.85555	3.77111	2.63159	9.22264	7.23468	5.448	6.28108	5.96442	4.40256	10.5963	27.3987	1.75402
	3.91659	6.93002	8.57673	2.72904	5.77788	7.91749	11.9615	7.79517	8.35885	27.7017	3.86054	3.36865	13.6641	8.74991	3.60919	7.81832	46.1002	3.88068	3.43998	5.22861	4.92922	11.8926	6.71589	10.1891	21.1918
	0.177308	12.305	6.24997	3.73753	6.60953	5.89281	11.1798	16.0438	12.6106	31.0769	0.755156	5.59196	9.7815	7.60205	12.4331	1.50247	8.64189	6.28843	8.68485	16.2253	4.77876	13.6154	8.49744	2.96794	9.09347
	3.59165	9.10139	11.0119	4.09771	6.04795	9.87759	31.3775	24.3042	15.8516	13.9856	1.64963	9.69458	5.65219	7.07736	2.19425	3.60713	12.239	4.12997	8.85266	3.18243	5.63716	9.06876	7.13934	10.5321	6.7735
	3.59503	7.04191	9.3461	2.22163	7.24096	5.70384	30.3717	28.8805	14.3938	20.504	3.24225	23.7799	5.92376	8.24733	3.76178	1.71946	5.83682	5.91936	7.60218	7.40778	6.06942	13.1982	8.75565	7.17232	9.47394
	13.7665	9.98081	4.4917	2.71132	3.77307	10.1823	26.0124	13.2558	13.2072	12.7733	0.894246	3.97263	12.4856	5.47156	5.07198	7.85284	14.3438	4.47415	13.8498	10.9711	21.426	14.2781	22.4856	2.13757	7.44549
	2.43777	12.0721	7.09656	3.10781	3.8181	3.70128	17.9133	28.0452	19.9213	12.8976	3.26562	13.4118	10.5051	9.08211	5.65353	9.39114	6.8883	7.94654	15.8735	19.3362	9.67219	13.786	5.13846	17.3824	3.17166
	3.37694	8.96073	8.97739	2.96821	9.01543	5.71546	10.1773	10.0485	8.26735	16.3847	2.25462	17.5986	12.9825	3.8953	2.74374	3.56768	9.06112	7.95959	8.9403	8.72432	9.16334	11.9175	10.5909	10.0036	1.97309
	7.26657	5.98684	8.21341	15.1766	2.06113	4.35988	28.7549	15.4348	7.34602	29.8734	3.23773	20.0572	9.71125	3.74659	3.9102	3.88546	10.1541	4.48563	17.8791	3.89967	3.26629	13.7061	6.59403	11.6869	7.03517
	2.50866	3.95538	6.63532	5.59157	3.20999	7.26942	23.4668	9.55744	14.4446	27.0965	0.950247	22.1159	7.18524	4.06384	4.31555	4.76439	8.99842	1.42578	13.3511	12.5304	5.45557	13.5464	4.89003	13.2156	6.06501
	2.46071	7.40148	6.01598	6.07594	7.9591	6.92309	4.19334	16.7364	18.6591	21.946	6.65982	27.2923	6.77714	5.15935	2.82474	3.73859	7.47029	4.98225	12.0024	14.2659	7.41375	15.9654	8.69435	3.16696	6.6527
	5.75838	7.24509	5.4919	13.1629	9.22023	6.88204	26.1969	11.0028	12.7424	16.8662	2.6725	17.2293	2.94624	9.33217	14.4472	1.72324	4.9825	17.0133	16.1705	8.27801	3.88558	13.8264	22.2017	4.51494	9.86251
	7.31405	8.4221	15.2486	2.68243	5.47487	7.81091	9.10452	30.7218	8.91069	9.89852	3.54402	30.3303	3.33926	5.11141	1.90256	5.28216	7.52109	5.35265	15.1272	2.3343	5.73158	17.0478	14.9282	15.6926	16.3554
	5.60398	10.5801	10.058	6.84229	10.9114	19.1931	16.5644	9.49946	9.89898	6.18475	2.30733	8.0678	18.2126	8.1091	4.71387	4.37177	9.37071	7.61123	10.4274	6.3227	3.55274	9.15885	8.38784	6.41064	12.3429
	3.07658	11.2147	9.03507	4.2373	5.80841	12.1685	18.558	23.2821	12.7744	13.6874	1.99514	16.8101	7.3348	5.93643	5.2729	2.88108	9.28702	3.79082	9.35005	19.2088	16.7568	20.1081	13.0101	1.7395	9.67781
	7.54662	15.1958	7.08395	6.28437	8.35139	27.8704	30.0751	9.7893	19.2399	7.93959	8.48116	27.3755	10.3067	4.3195	6.1666	4.36647	8.24902	10.7494	6.40506	9.96051	1.44602	22.2586	6.4191	13.2045	9.69872
	7.00079	14.6873	5.57433	12.7106	2.15103	4.35408	8.02222	11.7266	7.88033	6.01203	7.35583	14.5875	4.10665	13.8675	2.16039	2.28357	8.56846	17.5919	7.13778	9.8013	3.44333	25.9095	9.21016	9.38235	8.50709
	1.33413	12.164	3.45249	4.88771	8.11171	14.068	8.58124	2.24238	9.31357	22.5078	3.18664	8.57981	5.52053	5.85687	2.29136	3.20979	5.98065	11.4502	8.34983	2.82895	3.08183	8.18766	7.53192	6.52466	11.9859
	17.2994	13.1258	7.52074	1.61175	9.36252	4.66275	11.3376	24.4368	14.4194	5.64779	2.59507	15.2145	5.02323	4.72279	4.50709	4.53253	8.13065	10.5399	10.1044	10.5807	10.4341	17.812	13.7466	7.26242	8.40942
	4.13344	17.815	3.84838	3.63739	1.48248	7.0377	10.5828	20.9459	16.2802	14.8574	4.83838	11.0699	10.2929	4.30798	3.95237	2.30302	7.34076	17.3637	14.711	6.97699	9.98661	10.824	11.4883	6.16778	7.0976
	3.09715	14.9376	14.9479	7.62877	12.4335	7.17951	23.8029	20.9213	16.2543	27.5157	3.63419	18.5776	3.11367	2.19422	5.02663	3.21066	4.79782	8.63847	6.32151	4.54882	5.25091	6.47339	15.1676	3.7655	3.89144
	2.49261	14.5926	9.80158	11.6067	4.06888	4.21145	28.7552	14.6684	15.1819	11.7432	6.95562	11.0336	10.0928	5.80689	10.3308	4.41909	8.38764	12.1671	11.5301	5.41406	3.42858	8.69069	6.7955	17.0542	1.9303
	3.18367	11.943	4.35029	3.11291	13.8297	7.45559	7.68138	8.91226	16.4342	7.34912	5.19951	15.738	5.29479	5.31568	3.61998	4.21203	8.71473	15.9257	17.2028	16.5649	5.08285	6.4604	14.1415	5.06146	6.2273
	3.66986	12.6333	4.56987	7.29961	1.89439	6.46744	22.9169	7.47132	8.98094	28.942	6.82826	18.567	11.5489	5.92695	1.45536	6.30883	10.165	23.9837	15.6	11.895	4.84513	9.79406	6.03051	5.68522	11.1658
	4.93901	7.24701	5.86823	6.46999	7.64573	4.90234	23.7852	10.851	14.5589	12.7955	2.23544	18.2083	6.24422	11.0768	4.25859	5.62536	9.05382	13.7904	5.13904	4.71725	6.94971	20.6803	8.13288	7.67501	14.5916
	6.75925	19.1347	6.37178	3.04491	15.015	13.2258	24.9165	15.5868	13.0462	19.0548	2.28378	16.2858	4.79356	6.81807	8.08007	4.22347	17.6953	14.0669	12.9493	3.4983	4.00032	8.12964	11.74	5.00941	4.86634
	2.79525	11.9585	9.69388	4.28882	4.87458	17.4135	16.0769	19.3022	10.3221	9.28198	2.57964	10.3846	8.64732	4.60397	15.8275	5.45798	13.3267	9.91606	12.3012	4.68592	6.97307	8.61767	23.1199	7.43651	6.57322
	5.63245	10.5626	6.49825	3.83939	6.52051	7.13143	14.7582	11.67	12.7536	8.87731	3.68559	15.5973	7.54576	8.50147	4.45022	3.81234	39.0001	22.0037	4.95212	8.25032	4.61743	11.5708	7.92112	3.55074	9.27074
	3.36616	16.6975	23.9144	4.86852	5.68617	6.8972	23.354	23.164	14.0188	21.77	2.83345	19.1307	11.8944	20.2144	6.79785	8.80972	21.226	3.93906	17.1375	3.35693	1.08084	6.10037	13.148	15.2912	8.94438
	2.65508	8.92788	5.05764	4.8838	3.60371	7.20506	25.3436	12.6828	11.0858	7.67842	2.47022	9.68745	8.21234	4.7313	1.45038	5.357	30.8541	11.0655	9.36123	13.475	5.95757	9.83791	3.15742	27.9714	2.2079
	3.11188	10.0642	3.23174	10.6269	7.58112	7.48205	9.89591	7.97415	10.5805	27.1393	4.62239	19.8929	12.4898	6.21447	4.88199	14.6413	12.0643	10.484	9.95605	12.0025	4.07981	10.913	17.1549	7.90507	6.61586
	3.84532	9.46976	4.81083	2.20126	3.89271	12.3881	16.2175	11.257	8.53042	21.1086	5.13976	13.9179	13.7392	6.57038	3.98152	12.4475	19.5529	3.825	14.0529	3.81403	6.04963	7.22075	7.06637	6.80298	3.05051
	3.94301	8.11681	9.02705	2.87507	6.60439	8.52353	10.9568	22.272	11.4186	16.5829	4.65977	9.48236	3.76952	6.88006	1.94764	11.6751	10.7561	9.92005	17.2513	4.90662	16.8664	9.5938	6.10008	7.10547	10.0286
	3.5832	6.82121	3.94114	8.78284	6.00599	4.11161	10.9119	8.42695	11.4901	14.979	4.48734	13.1115	4.04318	9.86541	2.99077	5.40755	15.116	9.20702	17.9105	3.94101	8.23487	11.2987	11.6834	5.81997	3.24446
	9.22841	20.4001	10.921	6.96798	3.9789	5.35911	17.7897	26.1197	8.80407	27.7253	3.31744	29.8785	10.8188	8.19682	6.58582	7.97424	18.8638	13.2922	16.4396	20.522	4.10299	2.9138	7.2893	11.4658	3.10027
	5.73617	15.8968	4.12569	13.1523	4.36591	5.27198	25.2371	7.91493	11.5347	12.9224	2.51486	10.176	9.20611	7.93601	9.46006	4.32761	10.5181	8.46575	18.4211	4.55592	4.36884	9.02164	27.3663	8.04786	6.60765
	5.34273	8.68242	4.33652	11.7025	2.78261	10.2393	12.3153	26.5173	10.9985	7.29385	2.13134	15.3534	14.6395	7.35932	6.81505	10.6649	14.491	8.10803	16.1517	4.38256	4.99075	6.28777	8.23001	2.57664	3.40013
	3.98416	7.08508	6.72502	2.43343	12.9948	6.92553	16.0994	13.4528	25.0312	12.161	3.25249	11.7845	11.0112	25.1948	7.44962	4.10084	11.2183	4.10955	4.43571	4.61034	13.8201	3.60357	12.9965	0.638384	7.99294
	2.80076	11.8158	4.70401	8.29774	6.08306	1.95823	23.3912	8.61558	15.2396	24.7405	3.82064	21.1364	6.18067	4.3914	6.30371	8.281	13.9667	9.11824	8.29575	1.17195	2.8831	11.5842	3.6547	4.30816	8.06165
	4.23374	8.42296	8.94525	9.23663	4.81698	12.9612	16.9777	17.5653	19.0981	9.73009	4.4276	16.238	2.37882	2.91872	4.55993	5.52544	9.82574	15.7188	15.8231	3.87519	14.2771	10.1573	19.5142	7.2929	3.07733
	4.94349	13.1799	3.59236	5.56788	2.96805	4.15716	24.8046	24.7764	16.3628	21.7975	4.92083	9.47064	7.35965	8.14127	4.82233	3.50554	14.4282	10.4267	13.7868	3.20155	6.34672	5.00434	4.30234	2.23638	6.31893
	8.97807	14.383	11.5152	5.41392	7.72472	11.9065	37.3059	19.8103	20.3724	5.83702	3.33269	12.3281	10.3439	5.91968	0.98382	1.80864	4.8155	12.05	10.7722	3.24907	7.13201	16.7118	4.90055	5.64506	3.93987
	3.19878	12.5374	16.9069	9.9218	8.83247	1.94004	9.52491	3.38905	22.0156	9.45717	4.43677	17.9649	7.37134	8.40123	9.73655	15.422	15.8866	8.39976	8.88251	15.0117	5.02405	10.8587	12.3788	29.8754	7.11224
	3.15185	10.6921	6.99807	2.45938	2.34405	15.5188	9.51275	14.3051	20.8152	16.9318	3.71397	13.9095	5.9524	3.42257	15.6879	6.94702	9.27615	8.42751	14.699	6.7549	5.35329	2.4038	10.5716	25.4253	6.61104
	3.38665	5.98949	5.63664	8.96703	3.75097	6.4873	12.3822	7.71881	7.53624	11.8096	3.20971	11.5086	9.12376	3.83569	2.47766	3.87909	14.9495	23.1986	6.07583	4.648	3.61824	7.16266	10.8405	8.17579	4.7897
	6.90211	13.3431	4.61567	4.35615	10.7811	5.27197	36.497	8.03879	8.10111	12.1061	7.88126	7.6097	8.3623	8.71748	1.1815	4.64412	15.9175	17.0309	11.442	12.7578	4.40317	14.8439	7.79912	7.95635	11.9749
	1.21542	7.04135	5.29363	12.4961	3.01983	8.60827	12.2228	9.10276	14.6664	3.91041	6.6502	10.9621	3.58323	5.10865	5.45268	6.29209	1.58558	9.39691	9.39285	11.3826	10.1857	14.7664	15.5337	12.3608	5.70123
	2.84634	8.17149	5.92563	3.80505	3.20835	6.15119	21.4447	18.927	12.9612	15.7735	2.26817	20.7881	12.2235	11.4957	7.74977	6.11786	10.5658	21.0366	8.06199	3.44046	4.09135	10.1827	12.393	8.10918	14.6061
	6.67546	17.0243	10.4455	5.5566	2.56125	6.95194	6.92406	17.0883	18.2561	16.7763	4.74447	19.9346	7.83741	7.58251	0.91416	1.50045	12.359	23.4786	15.8316	20.4092	1.96511	6.68193	28.2662	5.82814	4.43558
	4.73416	12.6258	7.80058	7.2622	10.6687	3.41088	8.12525	6.60087	20.8429	10.695	1.15161	9.65093	8.69489	7.22613	3.99189	10.0549	14.043	5.80212	4.85127	3.90451	6.4125	6.33185	6.10257	8.47787	12.5527
	8.11767	7.32083	5.86969	0.539286	0.35665	7.17568	30.3598	21.1435	22.6043	24.0871	1.71292	29.7517	7.14333	7.17221	0.08305	8.57462	11.559	17.3721	6.11435	3.45798	7.82964	10.2504	6.36106	3.19792	4.31365
	4.39189	15.1741	9.41541	18.9683	5.6928	7.77489	15.8831	7.99809	15.1836	21.2071	3.55001	13.2241	9.99307	8.29412	0.15136	3.64439	9.86619	5.80333	17.1959	4.76712	4.65822	10.1814	12.5874	5.55085	4.67347
	4.59861	12.622	7.3473	8.75109	0.22972	4.39663	20.3539	9.92208	19.9713	5.3958	2.75244	18.4091	13.5307	9.13057	3.45601	1.479	15.5215	6.42661	29.3581	10.1689	5.12574	12.6749	9.97894	5.38414	9.07552
	3.13162	6.62347	9.60334	11.1354	12.4006	4.30296	13.6168	12.8971	16.534	5.51844	3.55488	17.3444	7.54383	18.0823	7.7814	3.37157	10.6286	23.8015	6.76531	3.98598	4.86127	6.20514	3.25681	16.1621	6.03638
	3.13669	10.1787	5.25922	7.88903	0.77707	6.66701	32.2792	11.7267	15.2673	17.154	0.962848	10.9853	6.48238	7.89323	3.86458	5.87512	9.32714	3.99905	7.67525	4.46454	3.72492	11.5482	9.48924	13.8485	11.1367
	7.06536	7.71191	7.68165	14.721	3.3326	16.1011	15.2408	15.9005	17.4898	8.79866	14.7071	8.5215	9.52876	23.1763	10.5044	1.66814	8.06554	12.2197	17.9433	9.15499	9.304	5.91761	9.35891	3.94723	6.55419
	4.29931	13.8739	10.9968	10.524	2.98303	5.0507	33.9984	14.9696	12.6847	20.3625	3.43604	6.96425	7.8874	4.91017	3.71037	8.07972	7.77667	7.12845	16.2413	4.12413	11.7725	10.78	7.60127	6.18221	7.77891
	8.80001	21.0576	15.7278	3.97717	0.56408	3.39083	39.6414	9.67083	12.3172	18.6811	4.11081	11.2832	8.71908	6.31246	10.6318	6.41675	11.8328	4.08634	9.75451	13.9665	3.24454	5.60445	7.94651	19.1376	4.40314
	3.53296	11.1823	6.82145	8.77212	0.60297	4.47552	14.2043	14.8991	24.8457	26.4568	6.41539	8.37922	9.33086	6.90159	1.92283	22.4458	5.89381	21.0705	6.09925	4.70616	6.9989	8.05608	19.5705	0.00325002	3.9275
	8.03784	12.5218	5.52167	4.07355	6.09407	11.0107	10.8374	6.33922	20.4044	19.305	4.27173	8.0694	13.293	7.14937	14.2329	4.61739	8.49629	2.57294	5.59265	7.23479	6.25798	11.2436	8.33278	6.15498	8.81018
	6.95543	22.6639	6.86494	4.49325	0.564517	3.08907	14.2618	5.92434	15.9985	2.95378	2.12189	15.8196	9.26537	18.0736	6.12748	3.32065	13.6517	16.9256	8.4126	17.3545	10.907	10.3257	30.4714	19.0398	9.08218
	8.45304	12.3332	9.8729	4.65306	2.96205	14.9159	11.0859	8.013	14.6471	19.305	4.40283	8.77201	8.96823	4.94304	0.94442	4.31327	12.1309	12.4096	24.2178	12.5666	5.5465	7.94089	13.5634	3.81301	8.48869
	3.7705	12.1748	9.33613	7.54254	2.69008	11.836	15.8635	23.8276	14.2905	6.43617	1.22043	14.4581	12.1051	2.86335	5.73696	8.63225	12.2184	16.8274	12.3719	14.4487	6.08744	9.83892	9.23082	36.6171	9.30624
	4.71857	12.0488	4.97821	3.0726	5.02333	5.97559	7.14167	14.1513	21.4577	3.96577	6.32796	18.8261	8.815	9.69781	3.55267	4.80435	7.66656	14.4833	7.80318	8.79546	4.84766	9.67185	10.9995	5.35448	4.89235
	1.36528	10.2004	5.0828	5.87325	7.81406	6.04424	13.1229	25.9065	16.9757	1.47962	2.50165	11.8776	8.2912	4.28172	0.58104	6.04918	13.4676	10.6819	7.20137	6.39562	7.12192	15.6288	3.99632	10.1366	2.91544
	9.95097	14.6549	6.85975	8.821	1.95281	9.63687	24.6749	15.6152	8.08966	8.03632	3.08912	9.88266	13.5427	3.04846	4.79957	3.98771	6.34139	17.6705	4.24885	20.432	15.9689	11.0172	13.7571	5.53362	7.37152
	5.16644	14.6833	6.8372	6.80559	4.02339	5.31026	22.5154	28.8079	23.8748	5.92309	4.27407	9.56445	6.77489	10.2795	0.39013	5.40232	9.83962	6.28153	27.5025	2.80125	5.84988	7.33117	9.17859	12.088	8.0904
	4.26423	7.075	10.0472	11.9225	0.49876	5.38552	25.2281	22.1413	15.9967	5.58039	2.87308	4.36287	7.84481	8.0205	4.70846	4.20197	12.2899	6.17844	17.9136	7.97269	3.48399	13.1967	12.6372	20.0909	5.29064
	5.04099	11.8717	11.1015	6.68238	2.61316	8.79333	8.83513	10.7797	19.7277	2.74242	3.96253	19.6902	8.97694	5.75385	4.44934	1.96042	1.85152	8.23613	11.6373	6.97133	7.25791	11.29	4.7806	9.61842	4.44813
	16.2398	12.1788	3.27608	7.05531	1.2286	5.3227	25.1349	7.09943	21.3025	2.53032	3.307	9.14926	5.60353	4.0993	6.71683	4.62987	13.7561	3.08097	13.7222	12.4634	8.30744	12.2858	17.5067	4.49314	8.7541
	5.35889	14.5906	4.83199	4.62337	3.90486	5.69523	24.1576	11.7819	23.4105	3.7488	3.41231	7.1242	7.28345	4.54793	4.33063	2.4221	14.8472	7.84871	21.416	19.9146	7.34107	17.3582	7.9482	4.0737	3.59426
	2.98256	11.4564	14.5967	3.87839	2.74052	9.32006	12.2682	9.33242	21.3742	13.9872	3.98302	10.388	2.16676	7.28515	5.64057	3.65322	13.5311	5.54432	8.99853	3.73576	7.95602	14.9442	4.87641	5.33125	6.63616
	1.9878	3.6002	11.7446	11.0638	2.45265	3.46001	8.10926	27.3514	25.1134	8.16272	3.07711	8.50163	4.90377	12.6584	5.60627	4.65217	14.5791	14.1905	26.2906	6.76698	8.54929	13.4692	8.75142	10.8714	6.16934
	2.72829	12.4161	14.2118	7.06283	3.41168	5.51373	12.3343	8.67321	11.62	13.2073	0.729123	16.2952	3.88367	1.4504	3.09538	3.68666	18.0902	22.4784	13.5549	14.3541	2.36844	23.9952	20.3969	5.70779	7.47941
	2.83208	9.55465	5.76914	4.74158	17.5758	3.96434	22.938	11.6042	2.51337	21.0409	2.2342	13.208	3.81644	4.1867	0.00508	2.92755	8.69474	25.2468	7.29074	7.52294	6.194	15.3339	13.2007	7.48666	11.3316
	2.68341	8.83683	8.8367	5.81093	11.4567	2.53489	13.8697	14.0637	17.9348	6.7438	5.41058	20.5553	5.24732	4.97743	4.81659	5.16915	10.439	20.3811	9.84237	2.20173	3.66879	18.3078	9.36397	0.384389	11.1474
	3.12065	7.98829	3.64524	7.58347	2.31941	7.12505	10.1215	29.724	1.95885	6.46099	3.22961	10.2253	8.3426	2.52728	4.61779	5.20281	14.2312	11.0983	9.49911	6.1306	5.53533	19.1711	11.7792	8.87995	8.29334
	1.65122	3.31604	6.93434	10.845	5.98144	7.14973	21.1445	22.2169	7.54499	5.56126	6.23194	10.6173	6.68312	5.88777	6.43705	1.89835	32.5649	9.58228	8.33166	19.5125	2.32185	13.2117	23.4216	8.17186	3.13702
	4.45891	5.95928	4.75885	8.00498	6.59024	9.32546	13.6546	16.1703	8.16367	5.6516	4.56871	9.13401	5.46637	6.20763	4.60087	6.89596	11.2047	2.85655	8.06216	7.67204	2.49063	22.7655	26.9291	22.6024	4.28262
	3.29556	7.45712	11.4743	4.33779	4.43315	9.15293	22.2239	22.7823	4.2401	6.772	6.64899	8.21592	7.74187	9.26787	4.88554	7.52331	11.7859	16.4826	10.6157	22.0625	4.93895	16.1969	8.6187	23.7482	9.73032
	1.38644	5.50299	15.2604	7.923	1.31471	9.87863	20.9742	8.12638	27.3088	9.46975	5.97008	19.4614	3.88821	7.08963	4.15686	6.97377	2.13889	5.23143	6.19161	7.71604	4.69914	13.2603	14.3699	7.84794	9.18277
	4.58544	6.74024	15.8823	4.76446	0.75017	5.70993	27.5484	22.1423	12.4215	10.0439	4.45199	11.5015	5.43484	5.05572	6.85142	6.89302	3.75426	3.41686	25.2238	12.1584	9.27122	2.97625	10.1334	9.48301	5.35763
	1.62146	11.4746	9.28999	7.06259	5.00444	7.00715	23.8668	13.1526	17.7324	9.57778	1.54876	13.7295	6.56488	3.43952	6.70577	3.87728	7.90644	7.90308	22.8673	17.8982	3.76833	17.2545	9.01839	21.0286	9.02885
	2.10892	21.7244	4.45183	5.74026	0.30447	4.86411	13.0919	18.396	11.4773	11.1672	5.35344	18.743	12.4666	7.94348	6.83771	8.6311	14.0231	4.29306	20.722	12.9917	2.7343	14.5345	12.6414	5.79334	11.5997
	1.72463	11.9553	6.84045	4.59647	1.90194	11.3866	14.8677	13.0836	8.57156	11.133	14.6384	19.8043	8.12323	12.7484	6.43966	2.37971	14.2029	14.3244	16.2939	4.30912	9.0686	15.9281	5.27918	7.03363	9.43789

## Sheet: Fig 4B
Numbers of γ-H2AX+ or γ-H2AX+ RAD51+ cells after Laser microirradiation
		WT	KHDC3L-/-	WT-R	△11-R	△23-R
	γ-H2AX+ RAD51+ cells (repeat 1)	39	14	39	16	25
	γ-H2AX+ cells (repeat 1)	50	50	50	50	50
	γ-H2AX+ RAD51+ cells (repeat 2)	40	10	40	22	16
	γ-H2AX+ cells (repeat 2)	50	50	50	50	50
	γ-H2AX+ RAD51+ cells (repeat 3)	43	9	30	24	21
	γ-H2AX+ cells (repeat 3)	50	50	50	50	50

[truncated: 23 more sheets: Fig 6A, Fig 6D, Fig 6E, Fig 6H, Fig 7A, Fig 7C, Fig 7F, S1A Fig, S2C Fig, S2D Fig, S2E Fig, S2F Fig, S3 Fig, S4A Fig, S4B Fig, S5A and S5C Fig, S5E Fig, S5F Fig, S6B Fig, S6C Fig …]
